# Supplementary material for: Workplace Anger Costs Women Irrespective of Race
Source: Front Psychol. 2020 Nov 6;11:579884. doi: 10.3389/fpsyg.2020.579884 (PMC7677348; doi:10.3389/fpsyg.2020.579884)
Supplement: Supplementary file 2 [file Data_Sheet_1.csv]

capable	comp	mtcp1	mtcp2	mtcp3	mtcp4	mtcp5	mtcp6	mtcp7	mtcp8	mtcp9	mtcp10	mtcp11	mtcp12	mtcp13	mtcp14	mtcp15	mtcp16	mtcp17	pgender	age	prace	race	white	black	asian	latino	gender	emotion	power	independence	status1	consist	trimsalary	z_status1	z_power	z_independence	z_trimsalary	statusavg	whitefeel	blackfeel	asianfeel	latinofeel	pocfeel	pass	compavg	mtcp	Prace	pwhite	pasian
5	5	7	6	5	1	2	5	1	2	5	5	6	6	5	5	5	6	7	1	19	4	4	0	0	0	1	1	1	7	11	6	1	37000	-1	0	2	-1	0	80	100	89	100	96	1	5	4	3	0	0
5	4	6	3	7	1	6	2	7	1	3	6	1	7	7	7	7	2	1	1	20	3	2	0	1	0	0	0	1	4	11	6	0	37000	-1	-1	2	-1	0	100	100	100	100	100	0	5	5	2	0	1
5	5	4	6	6	4	4	4	4	4	5	6	4	4	4	4	4	4	4	1	18	3	2	0	1	0	0	0	1	7	7	10	0	40000	2	0	0	0	0	86	86	80	90	85	0	5	4	2	0	1
4	3	4	5	5	3	7	5	5	3	5	4	5	5	5	4	5	5	4	0	21	1	4	0	0	0	1	0	0	7	8	8	1	42000	0	0	0	1	0	91	81	70	91	81	0	4	4	1	1	0
4	3	5	4	5	5	5	5	5	4	4	5	5	5	5	5	4	4	3	0	20	4	4	0	0	0	1	0	1	4	4	4	0		-2	-1	-2			49	49	41	89	60	1	4	5	3	0	0
5	5	7	5	6	5	4	7	7	1	4	6	7	7	6	6	6	3	7	1	18	8	2	0	1	0	0	1	1	6	8	8	1	45000	0	0	0	2	1	49	50	80	49	60	1	5	6	0	0	0
4	4	7	5	7	4	1	7	5	1	1	3	7	7	7	7	7	2	5	0	21	3	1	1	0	0	0	1	1	6	6	7	1	36000	0	0	-1	-1	-1	70	80	80	90	83	1	4	6	2	0	1
4	4	4	4	5	4	6	4	4	6	5	6	6	5	6	6	6	4	2	0	19	3	3	0	0	1	0	0	1	8	8	10	0	38500	2	1	0	0	1	49	100	100	100	100	1	4	5	2	0	1
4	4	5	5	6	3	5	6	6	3	3	4	5	5	5	5	5	5	3	0	20	4	3	0	0	1	0	0	0	7	7	9	1	40000	1	0	0	0	0	60	59	50	100	70	1	4	5	3	0	0
5	5	7	4	7	6	4	6	7	1	1	7	7	7	7	7	7	1	4	0	25	4	1	1	0	0	0	0	1	8	9	9	0		1	1	1			50	50	50	50	50	1	5	6	3	0	0
4	4	4	6	3	2	3	3	1	3	6	3	3	3	5	4	3	6	3	0	21	4	4	0	0	0	1	0	0	6	6	7	1	36000	0	0	-1	-1	-1	56	57	36	56	50	1	4	3	3	0	0
4	5	6	6	6	2	2	2	4	1	2	2	2	2	6	4	6	6	2	0	22	2	3	0	0	1	0	1	1	4	5	6	1	38000	-1	-1	-1	-1	-1	40	80	81	79	80	1	5	4	0	0	0
4	4	6	6	6	6	6	6	6	6	6	6	6	6	6	6	6	6	6	0	20	4	4	0	0	0	1	1	1	8	8	8	1	36700	0	1	0	-1	0	80	80	50	82	71	0	4	5	3	0	0
3	4	5	5	5	4	4	4	5	4	5	6	4	4	5	6	6	6	5	0	18	4	3	0	0	1	0	0	0	7	8	7	1	35500	0	0	0	-1	0	77	83	82	83	83	1	4	4	3	0	0
2	4	6	6	6	2	4	5	4	1	3	5	6	6	6	5	5	6	3	0	18	6	2	0	1	0	0	0	0	5	5	5	1	38000	-1	-1	-1	-1	-1	89	89	89	89	89	1	3	5	2	0	1
5	5	7	2	6	5	2	7	3	3	3	2	6	6	6	6	1	2	4	1	28	1	1	1	0	0	0	1	1	4	5	6	1	43000	-1	-1	-1	1	0	90	60	70	90	73	1	5	5	1	1	0
4	4	6	6	4	4	4	7	7	4	7	4	6	4	6	4	5	4	5	1	18	4	4	0	0	0	1	1	0	11	10	11	0		2	2	1			92	91	91	96	93	1	4	4	3	0	0
4	4	6	5	2	2	5	5	2	2	6	3	2	4	7	7	5	5	5	0	18	4	4	0	0	0	1	1	0	8	7	7	0	40000	0	1	0	0	0	41	90	39	100	76	1	4	4	3	0	0
4	4	4	4	4	4	4	4	4	4	4	4	4	4	5	4	4	4	4	1	29	1	2	0	1	0	0	0	1	8	7	9	0	40000	1	1	0	0	0	82	80	81	79	80	0	4	4	1	1	0
4	4	6	2	4	3	7	6	6	2	4	5	4	5	6	6	3	3	2	0	18	4	3	0	0	1	0	0	1	3	4	5	0	42000	-1	-2	-2	1	-1	49	50	39	100	63	1	4	5	3	0	0
4	4	6	4	6	5	6	7	7	2	4	7	7	6	7	7	5	3	5	0	21	4	1	1	0	0	0	0	0	5	6	7	1	40000	0	-1	-1	0	0	50	50	40	100	63	1	4	6	3	0	0
5	5	6	6	6	2	4	5	5	5	6	5	6	6	5	7	7	5	6	0	18	3	3	0	0	1	0	0	0	8	6	10	1	36000	2	1	-1	-1	0	70	60	75	60	65	1	5	4	2	0	1
4	4	7	5	2	1	6	4	6	1	5	3	2	1	5	4	4	6	4	0	23	1	1	1	0	0	0	0	1	2	5	3	0	35500	-2	-2	-1	-1	-2	65	9	52	40	34	0	4	4	1	1	0
4	4	7	6	3	3	7	5	4	3	6	3	3	5	4	4	3	6	5	1	19	3	3	0	0	1	0	0	0	6	9	7	1	40000	0	0	1	0	0	60	60	80	70	70	0	4	3	2	0	1
4	4	6	5	6	5	5	5	5	6	5	5	4	5	3	3	2	3	4	1	19	3	3	0	0	1	0	1	0	6	7	8	0	41000	0	0	0	1	0	70	61	71	74	69	0	4	4	2	0	1
4	4	7	1	4	3	1	7	5	1	1	7	6	6	7	7	5	5	4	0	19	4	1	1	0	0	0	1	1	7	6	7	1	40000	0	0	-1	0	0	0	80	81	0	54	1	4	6	3	0	0
5	5	7	5	5	2	3	6	5	3	3	6	6	7	7	6	3	6	2	1	21	3	3	0	0	1	0	1	1	8	9	8	1		0	1	1			85	85	70	85	80	1	5	5	2	0	1
5	4	6	6	4	3	5	6	4	2	5	4	5	6	6	6	4	5	5	1	19	3	2	0	1	0	0	1	0	7	8	8	0	40000	0	0	0	0	0	50	50	70	36	52	1	5	4	2	0	1
5	5	7	7	1	1	2	7	6	1	5	7	5	6	7	7	3	7	4	0	21	3	2	0	1	0	0	1	0	7	8	7	0	40000	0	0	0	0	0	90	71	80	69	73	1	5	5	2	0	1
3	3	2	6	3	4	3	5	3	5	4	3	5	4	4	3	5	3	5	0	21	5	2	0	1	0	0	0	0	7	6	6	1	35400	-1	0	-1	-1	-1	66	56	59	53	56	0	3	4	0	0	0
4	4	4	4	6	4	6	6	5	2	5	6	6	6	5	5	6	4	4	0	19	5	1	1	0	0	0	0	0	6	7	6	1	41000	-1	0	0	1	0	70	70	70	70	70	1	4	5	0	0	0
5	5	4	4	4	3	4	4	6	2	2	4	6	4	5	5	5	4	1	0	19	3	3	0	0	1	0	1	0	6	11	7	0	40000	0	0	2	0	0	100	100	100	100	100	1	5	5	2	0	1
4	4	4	4	4	4	4	4	4	4	4	4	4	4	4	4	4	4	4	0	22	1	2	0	1	0	0	0	1	4	11	4	0	35000	-2	-1	2	-2	-1	100	100	0	87	62	0	4	4	1	1	0
4	3	4	4	5	3	3	5	3	4	5	4	5	5	5	5	5	4	3	0	18	6	2	0	1	0	0	1	0	7	9	7	0	40000	0	0	1	0	0	70	70	85	80	78	1	4	4	2	0	1
5	4	3	4	4	4	5	1	2	2	6	3	3	3	5	3	1	6	7	1	22	1	3	0	0	1	0	1	1	6	7	7	1	40000	0	0	0	0	0	70	60	65	60	62	0	5	3	1	1	0
5	5	7	7	7	4	7	7	5	1	5	5	7	7	7	7	5	6	4	0	23	5	4	0	0	0	1	0	0	8	6	11	1		2	1	-1			81	82	80	91	84	1	5	5	0	0	0
4	4	7	7	7	1	2	1	1	3	1	2	1	7	4	5	6	5	7	0	22	4	2	0	1	0	0	1	0	7	9	6	0	36000	-1	0	1	-1	0	69	84	80	98	87	0	4	4	3	0	0
4	4	4	3	4	2	5	4	4	4	5	4	4	1	7	5	5	4	4	0	18	2	3	0	0	1	0	0	1	4	6	8	0	45000	0	-1	-1	2	0	50	100	50	90	80	1	4	4	0	0	0
4	4	6	6	5	2	2	2	4	3	3	3	2	3	5	5	5	4	5	0	20	3	4	0	0	0	1	1	0	8	8	5	0	35500	-1	1	0	-1	0	30	39	81	49	56	1	4	4	2	0	1
4	5	5	6	5	6	3	6	5	6	5	2	5	6	5	4	2	6	3	0	22	4	2	0	1	0	0	0	0	6	7	6	1	38000	-1	0	0	-1	0	98	60	39	35	45	1	5	4	3	0	0
3	3	4	4	4	4	4	4	4	4	4	4	4	4	4	4	4	4	4	0	19	1	3	0	0	1	0	0	1	8	6	7	0	37000	0	1	-1	-1	0	100	72			72	0	3	4	1	1	0
4	4	7	5	4	2	2	6	5	2	1	2	6	5	5	7	6	6	1	0	19	1	1	1	0	0	0	0	1	5	5	4	0	35000	-2	-1	-1	-2	-1	90	80	100	90	90	1	4	5	1	1	0
4	4	3	3	2	2	5	3	5	1	2	3	7	1	7	1	7	7	2	1	22	5	1	1	0	0	0	1	1	2	3	4	1	35000	-2	-2	-2	-2	-2	50	50	50	50	50	1	4	4	0	0	0
4	4	7	5	5	2	1	6	1	1	2	6	7	5	7	5	3	6	5	0	22	4	3	0	0	1	0	0	1	7	5	5	0	35500	-1	0	-1	-1	-1	60	80	80	90	83	1	4	5	3	0	0
4	4	6	3	4	3	5	5	5	3	4	4	4	5	4	5	3	5	3	0	18	4	1	1	0	0	0	0	0	6	7	8	1	40000	0	0	0	0	0	60	65	50	90	68	0	4	4	3	0	0
4	4	5	4	4	4	6	4	5	1	5	3	5	5	5	4	3	5	6	0	21	3	2	0	1	0	0	1	1	5	8	7	1	40000	0	-1	0	0	0	39	49	54	50	51	0	4	4	2	0	1
4	4	7	5	7	3	3	4	3	5	5	3	6	4	7	5	6	5	1	0	21	1	4	0	0	0	1	1	0	4	9	6	0	40000	-1	-1	1	0	0	95	90	70	85	82	1	4	5	1	1	0
4	4	7	4	4	4	5	5	5	5	4	3	4	4	5	5	4	4	3	0	20	4	3	0	0	1	0	0	1	9	7	10	0	40000	2	1	0	0	1	50	49	49	50	49	0	4	4	3	0	0
4	4	4	4	6	5	5	5	7	4	4	7	6	4	4	4	4	4	4	0	21	4	2	0	1	0	0	0	0	5	6	5	1	39000	-1	-1	-1	0	-1	71	90	70	91	84	0	4	5	3	0	0
5	5	6	5	6	4	2	6	6	2	3	3	6	6	7	6	5	4	3	0	22	5	2	0	1	0	0	1	1	8	8	7	1	44000	0	1	0	2	1	88	83	84	85	84	1	5	5	0	0	0
4	4	4	4	4	4	4	4	4	4	4	4	4	4	4	4	4	4	4	0	22	3	4	0	0	0	1	1	1	8	7	6	1	40000	-1	1	0	0	0	90	59	39	39	46	0	4	4	2	0	1
2	2	6	4	5	5	5	4	3	4	5	3	5	4	5	5	6	5	3	0	25	3	4	0	0	0	1	0	0	6	6	5	1	36000	-1	0	-1	-1	-1	50	55	50	56	54	1	2	4	2	0	1
1	1	6	5	3	6	6	6	6	6	6	6	6	6	6	6	6	6	6	0	18	5	3	0	0	1	0	0	0	10	10		1	46000		2	1	2		100	100	100	100	100	1	1	4	0	0	0
5	5	4	5	5	2	2	6	5	2	4	3	4	5	6	6	3	6	7	0	20	1	4	0	0	0	1	0	1	9	9	10	0	40000	2	1	1	0	1	50	87	87	87	87	1	5	4	1	1	0
5	5	6	4	5	2	3	6	2	6	6	2	5	5	6	4	3	4	1	0	21	4	2	0	1	0	0	1	0	10	10	10	0	40000	2	2	1	0	1	100	100	95	100	98	1	5	4	3	0	0
2	3	4	4	4	1	7	4	3	3	5	4	4	4	3	4	4	7	4	1	21	4	1	1	0	0	0	1	0	6	7	6	0	35500	-1	0	0	-1	-1	50	50	50	50	50	1	3	3	3	0	0
4	4	6	3	2	6	5	6	5	7	6	3	5	6	3	5	6	2	2	0	21	4	4	0	0	0	1	1	0	11	10	10	0		2	2	1			80	80	79	80	80	1	4	4	3	0	0
4	4	4	4	4	4	4	4	4	4	4	4	4	4	4	4	4	4	4	0	20	4	2	0	1	0	0	1	0	6	7	8	0		0	0	0			97	98	97	98	98	0	4	4	3	0	0
4	4	6	5	5	3	5	5	5	4	4	5	6	5	6	6	3	5	4	1	19	3	1	1	0	0	0	1	0	7	7	6	0	38000	-1	0	0	-1	0	50	80	86	70	79	1	4	4	2	0	1
4	3	4	3	5	3	5	5	5	5	5	4	5	5	5	5	5	5	3	1	21	4	1	1	0	0	0	1	0	6	6	6	0	41000	-1	0	-1	1	0	48	60	72	90	74	1	4	4	3	0	0
4	3	5	4	7	2	4	4	2	5	4	5	4	4	6	6	5	4	4	2	19	3	4	0	0	0	1	1	0	6	5	6	0	40000	-1	0	-1	0	0	39	60	100	60	73	1	4	4	2	0	1
4	5	5	4	5	2	5	5	5	4	5	4	4	5	4	6	4	5	3	0	20	5	1	1	0	0	0	1	0	6	8	5	0	42000	-1	0	0	1	0	51	50	35	51	45	1	5	4	0	0	0
4	3	6	1	6	3	3	6	2	2	2	2	6	5	6	6	6	6	2	0	19	3	4	0	0	0	1	0	1	1	2	2	0	35500	-3	-3	-3	-1	-2	92	92	100	88	93	1	4	5	2	0	1
4	4	5	4	5	4	3	5	4	4	3	5	5	4	5	5	6	3	4	0	21	6	1	1	0	0	0	0	1	6	6	6	0	41000	-1	0	-1	1	0	52	53	51	60	55	1	4	5	2	0	1
5	4	5	4	3	4	4	6	4	3	5	4	5	6	6	6	3	4	3	0	21	3	1	1	0	0	0	0	1	7	8	8	0	40000	0	0	0	0	0	85	78	91	70	80	1	5	5	2	0	1
4	4	4	3	4	2	4	4	5	4	4	4	5	4	5	4	3	4	2	0	20	3	1	1	0	0	0	0	1	4	5	7	0	40000	0	-1	-1	0	-1	54	50	64	49	54	1	4	4	2	0	1
4	4	4	3	6	2	3	6	3	2	3	2	5	7	7	5	5	3	3	0	20	3	4	0	0	0	1	0	1	3	3	3	0	35500	-2	-2	-2	-1	-2	100	95	100	100	98	1	4	5	2	0	1
3	4	7	2	4	2	4	5	5	3	4	6	5	7	7	6	6	2	4	0	22	3	1	1	0	0	0	1	0	8	10	8	0	41000	0	1	1	1	1	70	42	87	86	72	1	4	5	2	0	1
5	5	7	3	3	5	6	6	5	3	6	3	6	6	6	5	3	5	3	1	20	3	4	0	0	0	1	1	0	6	9	8	0	43000	0	0	1	1	1	45	47	59	43	50	1	5	5	2	0	1
3	2	3	3	5	5	4	4	3	3	3	5	4	3	3	3	4	3	5	0	22	1	1	1	0	0	0	1	0	5	7	4	0	46000	-2	-1	0	2	0	57	40	41	68	50	0	3	4	1	1	0
4	3	5	5	4	5	3	4	3	5	4	3	5	7	5	7	4	6	7	1	20	3	1	1	0	0	0	0	1	5	4	3	0	35500	-2	-1	-2	-1	-2	50	50	81	52	61	1	4	4	2	0	1
4	2	6	4	4	3	2	4	3	3	3	4	3	5	5	5	5	4	5	0	19	3	3	0	0	1	0	1	0	5	7	6	0	36000	-1	-1	0	-1	-1	50	28	90	50	56	0	3	4	2	0	1
5	5	6	4	6	4	3	5	5	2	3	4	6	6	7	5	3	4	5	0	20	1	2	0	1	0	0	0	0	7	9	8	1	41000	0	0	1	1	1	83	86	83	80	83	1	5	5	1	1	0
4	4	4	4	3	4	4	4	4	3	4	5	4	4	4	5	4	4	4	0	19	4	2	0	1	0	0	0	0	3	3	6	1	40000	-1	-2	-2	0	-1			100	100	100	0	4	4	3	0	0
5	4	7	3	6	1	4	6	2	1	5	6	7	4	7	7	7	7	7	0	19	1	3	0	0	1	0	1	1	8	8	8	1	42000	0	1	0	1	1	100	100	100	89	96	1	5	5	1	1	0
4	4	7	6	4	2	5	7	4	3	7	4	4	4	7	6	7	7	4				1	0	0	0	0	0	0	9	6	11	1		2	1	-1			100	100	100		100	1	4	4	0
5	4	6	7	4	5	7	6	7	1	6	3	4	5	6	6	6	7	6	0	20	4	3	0	0	1	0	1	1	5	4	6	1	35500	-1	-1	-2	-1	-1	50	50	50	100	67	1	5	4	3	0	0
4	4	5	7	5	2	4	5	4	3	4	4	5	5	6	5	5	6	4	0	22	4	1	1	0	0	0	0	1	6	6	5	0	40000	-1	0	-1	0	0	70	81	70	80	77	1	4	4	3	0	0
3	4	7	3	5	2	3	7	4	1	3	6	6	7	7	7	6	1	1	0	21	3	3	0	0	1	0	0	0	5	3	3	1	37000	-2	-1	-2	-1	-2	60	100	90	74	88	1	4	6	2	0	1
4	4	4	4	4	5	5	4	4	6	5	4	5	4	3	3	3	6	5	0	22	4	2	0	1	0	0	0	1	5	7	6	0	41000	-1	-1	0	1	0	50	49	65	55	56	1	4	4	3	0	0
3	4	5	5	5	5	6	6	4	4	4	4	5	5	5	5	2	5	6	0	20	3	3	0	0	1	0	0	0	6	9	9	1	40000	1	0	1	0	0	60	20	91	30	47	0	4	4	2	0	1
4	3	4	5	5	5	5	5	5	5	4	4	4	5	4	5	5	5	4	0	19	3	3	0	0	1	0	0	1	7	7	7	0	40000	0	0	0	0	0	50	39	70	39	49	0	4	4	2	0	1
4	4	4	3	2	5	5	4	4	3	2	4	5	5	5	5	5	2	3	0	19	3	2	0	1	0	0	0	0	5	5	7	1	40000	0	-1	-1	0	0				60	60	0	4	5	2	0	1
4	4	5	4	5	4	6	4	5	2	3	4	5	4	6	5	6	3	4	0	19	3	1	1	0	0	0	0	1	5	8	6	0	36000	-1	-1	0	-1	-1	70	70	70	70	70	1	4	5	2	0	1
5	5	4	5	4	4	4	4	4	3	4	4	3	4	4	4	3	4	5	1	20	4	1	1	0	0	0	0	0	9	7	9	1	35500	1	1	0	-1	0	50	60	50	100	70	1	5	4	3	0	0
2	4	4	4	4	4	4	4	4	4	4	4	4	4	4	4	4	4	4	0	22	3	4	0	0	0	1	0	1	5	5	5	0	38000	-1	-1	-1	-1	-1	72	80	100	50	77	0	3	4	2	0	1
5	5	6	6	7	4	5	6	7	4	6	5	5	5	5	4	4	6	5	0	20	1	1	1	0	0	0	0	1	9	10	8	0	42000	0	1	1	1	1	50	50	50	50	50	0	5	4	1	1	0
4	4	6	4	6	1	2	6	5	5	4	6	7	6	5	7	6	5	4	0	20	5	4	0	0	0	1	1	0	6	7	7	0	40000	0	0	0	0	0	50	54	67	50	57	1	4	5	0	0	0
4	4	6	6	5	5	2	2	4	5	5	3	5	5	5	5	5	4	5	0	20	3	2	0	1	0	0	1	0	6	8	7	0	40000	0	0	0	0	0	86	91	100	89	93	0	4	4	2	0	1
4	4	5	3	7	2	5	6	4	6	4	2	6	1	2	6	2	3	1	0	20	4	4	0	0	0	1	0	0	9	10	10	1	41000	2	1	1	1	1	80			100	100	1	4	4	3	0	0
4	4	7	5	6	2	3	7	4	5	3	4	5	6	7	6	7	5	7	0	21	3	2	0	1	0	0	1	1	9	6	7	1	40000	0	1	-1	0	0	78	100	93	88	94	0	4	5	2	0	1
5	4	6	5	2	3	5	6	7	2	7	7	4	6	7	6	4	6	7	1	21	3	1	1	0	0	0	1	1	9	8	7	1	42500	0	1	0	1	1	78	60	80	38	59	1	5	4	2	0	1
3	3	6	5	6	4	3	6	4	4	4	4	4	4	4	6	6	3	5	0	20	3	4	0	0	0	1	0	0	6	5	5	1	37000	-1	0	-1	-1	-1	49	49	60	50	53	0	3	5	2	0	1
2	3	4	5	2	5	4	3	3	5	4	3	5	3	5	3	4	5	3	0	21	3	3	0	0	1	0	0	0	5	7	6	1	38000	-1	-1	0	-1	-1	71	62	60	50	57	0	3	4	2	0	1
3	4	5	5	6	2	6	5	2	3	5	4	4	5	4	4	3	6	6	0	23	1	3	0	0	1	0	0	0	2	5	4	1	35500	-2	-2	-1	-1	-2	50	50	50	50	50	0	4	4	1	1	0
5	4	5	4	5	5	6	5	4	4	4	4	5	5	4	4	4	3	5	0	21	4	4	0	0	0	1	0	0	8	11	9	1	45000	1	1	2	2	1	50	67	51	100	73	1	5	4	3	0	0
5	4	7	4	4	4	3	4	3	2	5	5	5	5	5	4	5	5	4	0	19	3	3	0	0	1	0	0	1	4	6	5	0	42000	-1	-1	-1	1	-1	50	50	50	50	50	1	5	4	2	0	1
5	4	6	7	6	2	3	6	1	1	5	4	6	6	7	6	6	6	4	0	25	4	3	0	0	1	0	0	0	8	10	10	1	43000	2	1	1	1	1	50	50	50	60	53	0	5	5	3	0	0
4	4	5	2	4	4	5	5	5	3	4	3	4	3	5	5	3	2	3	0	21	3	3	0	0	1	0	1	0	7	7	7	0	40000	0	0	0	0	0	72	83	82	79	81	0	4	4	2	0	1
5	5	5	2	5	2	3	5	4	1	4	6	4	3	7	6	5	6	4	0	20	4	3	0	0	1	0	1	0	8	9	7	0	37000	0	1	1	-1	0	70	75	75	90	80	1	5	5	3	0	0
4	4	6	6	2	2	1	4	4	5	2	7	4	1	4	4	4	5	5	0	21	4	4	0	0	0	1	0	1	8	5	8	0	37000	0	1	-1	-1	0	49	69	59	70	66	1	4	4	3	0	0
4	4	6	5	5	5	5	4	6	6	5	5	5	6	6	5	4	6	2	1	20	3	2	0	1	0	0	1	0	6	6	7	0	40000	0	0	-1	0	0	94	85	99	78	87	0	4	4	2	0	1
4	3	7	2	5	2	3	4	5	7	3	2	5	7	7	7	3	1	7	0	21	3	4	0	0	0	1	1	1	7	4	7	1	40000	0	0	-2	0	0	39	41	90	70	67	0	4	5	2	0	1
5	5	7	1	1	1	7	6	1	1	6	2	1	7	6	7	6	6	7	0	45	1	3	0	0	1	0	0	0	9	9	11	1	45000	2	1	1	2	2	50	50	49	50	50	1	5	4	1	1	0
5	4	5	3	5	4	2	6	5	3	3	5	4	5	5	5	5	3	3	1	23	4	1	1	0	0	0	0	0	8	8	8	1	42000	0	1	0	1	1	64	35	68	76	60	0	5	5	3	0	0
5	4	5	4	3	4	4	4	2	4	5	4	4	5	4	4	6	5	4	1	21	3	4	0	0	0	1	1	0	7	8	8	0	43000	0	0	0	1	1	75	80	95	80	85	1	5	4	2	0	1
3	4	5	4	4	3	3	3	5	5	5	4	4	5	4	5	3	5	4	0	20	4	1	1	0	0	0	0	0	6	8	6	1	40000	-1	0	0	0	0	64	57	60	75	64	1	4	4	3	0	0
4	3	5	3	4	3	3	4	4	6	4	4	5	5	5	5	4	5	4	0	20	3	2	0	1	0	0	1	0	4	6	6	0	42000	-1	-1	-1	1	0	68	67	65	43	58	0	4	4	2	0	1
3	3	4	4	4	4	4	4	4	4	4	4	4	4	4	4	4	4	4	0	22	3	4	0	0	0	1	0	0	6	6	6	1	40000	-1	0	-1	0	0	80	81	78	77	79	0	3	4	2	0	1
5	5	5	6	6	5	5	5	4	2	5	6	5	5	5	6	6	6	3	0	21	3	4	0	0	0	1	1	1	9	8	9	1	45000	1	1	0	2	1	76	74	89	76	80	1	5	5	2	0	1
4	4	6	5	3	1	4	5	6	7	5	3	6	4	5	5	7	7	5	0	21	3	3	0	0	1	0	1	0	5	8	4	0	41000	-2	-1	0	1	0	100	100	100	100	100	0	4	4	2	0	1
5	5	6	1	4	7	2	6	3	1	2	5	6	4	6	6	5	1	3	0	21	3	2	0	1	0	0	0	1	7	9	8	0	41000	0	0	1	1	1	55	70	100	60	77	1	5	6	2	0	1
3	3	3	5	5	3	5	2	5	1	3	3	1	5	7	5	6	1	7	0	22	3	2	0	1	0	0	0	1	5	7	9	0	41000	1	-1	0	1	0	83	77	65	76	73	0	3	4	2	0	1
5	5	4	5	7	1	2	6	4	1	5	2	5	5	5	4	7	6	3	2	36	1	2	0	1	0	0	1	1	7	8	8	1		0	0	0			49	70	60	50	60	1	5	4	1	1	0
4	4	6	4	3	1	5	5	4	2	5	4	2	4	6	5	4	5	5	0	27	1	1	1	0	0	0	0	1	6	2	3	0	35500	-2	0	-3	-1	-2	85	80	75	80	78	1	4	4	1	1	0
4	4	4	3	1	1	5	3	5	3	3	3	5	4	6	6	3	7	7	0	21	3	4	0	0	0	1	0	1	3	11	6	0	35600	-1	-2	2	-1	0	86	78	85	80	81	0	4	4	2	0	1
4	4	7	6	3	1	4	7	5	1	4	3	3	6	7	4	2	6	6	1	24	4	2	0	1	0	0	1	1	8	8	9	1	40000	1	1	0	0	1	61	60	50	91	67	1	4	4	3	0	0
4	3	5	3	3	5	5	3	4	5	4	5	3	4	5	2	7	6	1	0	21	3	4	0	0	0	1	1	1	4	4	1	1	42345	-3	-1	-2	1	-1	71	60	81	48	63	0	4	4	2	0	1
4	4	5	2	5	2	3	6	5	2	2	3	5	6	6	6	3	3	2	0	21	3	4	0	0	0	1	0	1	7	7	6	0	40000	-1	0	0	0	0	49	39	39	70	49	0	4	5	2	0	1
4	4	6	6	5	3	3	6	6	2	2	4	5	6	6	7	5	4	6	0	21	3	1	1	0	0	0	1	1	4	6	5	1	40000	-1	-1	-1	0	-1	81	19	60	29	36	0	4	5	2	0	1
5	4	5	6	5	3	6	3	3	4	6	5	4	4	3	4	3	7	2	1	19	4	3	0	0	1	0	0	0	6	9	8	1	42000	0	0	1	1	0	55	61	60	73	65	1	5	3	3	0	0
4	4	5	7	7	1	2	2	2	2	2	7	4	4	5	4	7	6	5	0	22	4	2	0	1	0	0	1	0	8	7	9	0	40000	1	1	0	0	0	51	80	51	81	71	1	4	4	3	0	0
3	3	4	4	4	4	4	4	4	4	5	5	5	5	5	4	4	4	4	0	26	4	1	1	0	0	0	1	0	5	8	7	0	35500	0	-1	0	-1	0	80	90	59	100	83	0	3	4	3	0	0
5	5	6	2	5	1	6	6	1	2	2	4	6	6	7	7	6	5	4	1	21	2	1	1	0	0	0	0	0	9	10	9	1	38000	1	1	1	-1	1	50	75	50	50	58	1	5	5	0	0	0
5	5	5	5	4	2	3	3	3	5	4	3	5	4	5	5	5	4	3	0	20	4	4	0	0	0	1	1	1	9	8	8	1	42000	0	1	0	1	1	90	99	100	100	100	1	5	4	3	0	0
5	5	4	5	4	2	7	5	6	2	6	2	2	6	6	3	3	6	5	0	23	4	2	0	1	0	0	1	1	11	9	11	1	40000	2	2	1	0	1	96	91	82	96	90	1	5	4	3	0	0
4	4	5	3	3	3	4	6	5	3	3	3	5	6	6	4	3	3	4	0	21	3	1	1	0	0	0	1	1	6	7	6	1	38000	-1	0	0	-1	0	67	75	95	85	85	1	4	5	2	0	1
5	5	7	5	4	4	5	4	2	3	4	4	4	4	4	4	4	4	4	0	22	4	3	0	0	1	0	0	0	11	11	11	1	45000	2	2	2	2	2	100	100	100	100	100	1	5	4	3	0	0
4	4	7	4	4	1	2	4	2	4	4	4	4	4	4	5	4	6	4	0	21	3	1	1	0	0	0	0	1	6	6	7	0	40000	0	0	-1	0	0	50	50	50	50	50	1	4	4	2	0	1
5	5	4	5	2	2	7	2	6	4	3	7	6	6	7	6	7	7	2	0	19	4	2	0	1	0	0	0	1	8	9	8	0	38000	0	1	1	-1	0	63	46	52	97	65	1	5	4	3	0	0
4	4	6	3	5	2	2	6	5	1	3	6	2	6	7	6	7	4	5	1	47	4	3	0	0	1	0	1	0	8	9	7	0	38000	0	1	1	-1	0	50	75	75	78	76	1	4	5	3	0	0
4	4	5	3	6	3	5	6	3	3	4	5	2	6	6	6	6	3	5	0	21	1	2	0	1	0	0	0	0	11	11	11	1	35500	2	2	2	-1	1	49	81	60	91	77	1	4	5	1	1	0
4	4	7	4	4	5	3	6	4	1	2	6	7	7	7	7	7	5	2	0	23	1	1	1	0	0	0	1	1	4	6	4	1	42000	-2	-1	-1	1	-1	80	96	100	100	99	1	4	6	1	1	0
2	2	7	7	7	1	4	4	5	2	4	5	5	5	7	3	5	5	1	0	21	4	2	0	1	0	0	1	0	3	3	3	0	35500	-2	-2	-2	-1	-2	50	59	50	93	67	0	2	5	3	0	0
5	5	5	5	4	4	3	4	4	4	5	4	3	4	4	5	5	4	5	1	20	3	4	0	0	0	1	0	0	8	11	6	1	40000	-1	1	2	0	1	52	53	62	73	63	0	5	4	2	0	1
5	4	6	2	5	2	3	5	5	2	3	5	5	5	6	5	6	3	3	0	20	8	2	0	1	0	0	1	1	7	6	8	1	36000	0	0	-1	-1	0	50	50	50	50	50	1	5	5	0	0	0
4	4	5	5	4	3	6	3	2	4	5	3	4	4	5	4	3	5	5	1	20	1	3	0	0	1	0	0	1	7	8	7	0	40000	0	0	0	0	0	50	50	50	50	50	1	4	3	1	1	0
3	3	5	3	4	2	6	4	6	2	4	5	2	4	6	6	6	4	4	0	18	4	3	0	0	1	0	0	1	9	8	9	0	44000	1	1	0	2	1	76	76	76	81	78	1	3	4	3	0	0
4	5	5	3	3	2	2	6	3	2	2	2	4	5	5	5	6	3	3				2	0	0	0	0	1	1	5	5	5	1		-1	-1	-1			50	50	50	50	50	1	5	5	0
5	5	5	5	6	2	3	4	2	1	4	4	5	4	6	5	6	6	2	0	20	3	2	0	1	0	0	1	1	8	9	9	1	41000	1	1	1	1	1	73	60	99	50	70	1	5	4	2	0	1
4	4	4	5	4	3	2	3	3	5	5	2	5	5	6	6	6	4	7				3	0	0	0	0	1	0	8	9	8	0		0	1	1			51	49	51	49	50	1	4	4	0
4	4	7	1	5	2	3	5	4	4	3	5	4	4	7	4	7	4	5	0	22	3	3	0	0	1	0	0	1	10	10	10	0		2	2	1			100	100	100	100	100	1	4	5	2	0	1
4	4	5	3	7	1	2	4	2	1	4	2	6	3	5	5	2	5	3	0	19	4	3	0	0	1	0	1	1	4	6	6	1	40000	-1	-1	-1	0	-1	38	70	49	79	66	1	4	4	3	0	0
5	5	5	2	2	2	2	4	6	1	5	4	2	5	5	5	6	3	2	1	24	4	4	0	0	0	1	0	0	9	8	7	1	45000	0	1	0	2	1	91	91	91	91	91	1	5	5	3	0	0
4	3	3	4	3	3	4	4	5	2	3	4	4	5	5	4	3	4	4	0	19	3	2	0	1	0	0	1	0	5	6	7	0	40000	0	-1	-1	0	0	92	95	96	90	94	1	4	4	2	0	1
5	5	4	5	5	4	3	5	4	4	4	3	5	4	6	4	4	4	5	0	19	3	1	1	0	0	0	1	0	8	8	7	0	43000	0	1	0	1	1	76	76	86	71	78	0	5	4	2	0	1
5	3	3	4	3	3	2	3	4	3	3	5	5	4	4	4	3	3	4	1	22	3	4	0	0	0	1	1	1	8	5	7	1	40000	0	1	-1	0	0	97	76	96	78	83	0	4	4	2	0	1
4	4	4	1	7	4	2	6	5	2	1	6	7	6	7	7	7	2	3	0	19	4	4	0	0	0	1	1	1	7	6	8	1	41500	0	0	-1	1	0	40	90	86	100	92	0	4	6	3	0	0
4	3	4	4	3	3	3	4	4	1	1	1	6	4	6	6	6	6	4	0	21	3	4	0	0	0	1	0	0	1	2	3	1	38000	-2	-3	-3	-1	-2	100	100	100	100	100	1	4	4	2	0	1
5	5	7	4	6	4	1	4	4	2	3	5	5	7	7	4	3	3	1	0	32	4	4	0	0	0	1	0	0	9	10	10	1	45000	2	1	1	2	2			50		50	1	5	5	3	0	0
4	4	5	6	3	4	3	4	5	2	5	3	2	4	5	4	4	5	5	0	20	1	4	0	0	0	1	1	1	4	5	5	1	39000	-1	-1	-1	0	-1	91	90		91	91	1	4	4	1	1	0
5	5	6	5	4	1	3	6	5	1	4	7	7	7	7	7	7	2	1	0	23	4	1	1	0	0	0	0	1	4	7	7	0	41000	0	-1	0	1	0	40	100	40	100	80	0	5	6	3	0	0
4	4	5	4	3	2	5	5	1	1	4	1	1	2	2	1	5	4	5	0	20	4	1	1	0	0	0	1	1	7	9	9	1	38000	1	0	1	-1	0	95	95	95	95	95	0	4	3	3	0	0
4	2	6	4	5	5	5	6	5	5	5	6	6	6	6	6	6	3	3	0	21	3	3	0	0	1	0	0	0	4	6	4	1		-2	-1	-1			72	49	71	49	56	1	3	5	2	0	1
5	5	3	2	5	3	5	5	5	3	2	3	4	3	4	3	1	3	3	0	21	4	2	0	1	0	0	1	0	9	8	8	0	45000	0	1	0	2	1	54	70	72	81	74	0	5	4	3	0	0
4	4	6	3	2	2	6	2	5	1	5	2	2	6	6	7	2	5	4	0	20	3	3	0	0	1	0	0	1	6	6	6	0	35500	-1	0	-1	-1	-1	30	28	80	29	46	1	4	4	2	0	1
4	4	3	4	3	4	4	3	3	5	3	4	4	5	6	3	3	4	3	1	29	1	4	0	0	0	1	1	0	11	8	10	0	40000	2	2	0	0	1	68	9	26	76	37	0	4	4	1	1	0
4	3	5	1	3	5	3	5	4	5	5	3	5	5	6	6	5	3	3	1	21	3	3	0	0	1	0	0	0	6	7	8	1	35500	0	0	0	-1	0	40	50	100	100	83	1	4	5	2	0	1
4	4	6	3	5	5	5	4	6	4	5	5	6	5	6	3	3	4	2	0	20	5	2	0	1	0	0	1	1	6	8	8	1	45000	0	0	0	2	1	91	91	38	91	73	1	4	5	0	0	0
4	4	5	3	4	4	5	4	3	4	3	4	5	4	4	4	3	6	4	0	21	3	2	0	1	0	0	0	0	9	4	10	1	35500	2	1	-2	-1	0	66	65	66	66	66	1	4	4	2	0	1
4	4	6	3	5	4	5	5	5	5	5	5	5	5	6	5	2	4	4	1	28	4	1	1	0	0	0	0	0	8	9	6	1		-1	1	1			100	100	100	100	100	1	4	4	3	0	0
5	5	5	4	4	6	5	5	5	4	4	5	6	3	6	5	4	6	4	1	22	3	1	1	0	0	0	1	1	1	7	6	1	40000	-1	-3	0	0	-1	78	73	100	73	82	0	5	4	2	0	1
3	3	7	1	5	4	1	7	4	3	3	5	5	5	5	6	6	1	7	0	10	3	3	0	0	1	0	0	1	6	6	6	0	40000	-1	0	-1	0	0	91	100	100	100	100	0	3	5	2	0	1
4	3	3	5	5	3	6	6	2	2	6	3	5	5	5	5	4	6	4	0	19	3	3	0	0	1	0	0	1	2	3	3	0	35500	-2	-2	-2	-1	-2	62	82	98	83	88	1	4	4	2	0	1
4	4	6	3	3	4	4	6	4	4	4	3	5	5	4	6	6	6	4	0	20	8	4	0	0	0	1	1	0	7	6	8	0	38000	0	0	-1	-1	0	100	100	100	100	100	1	4	4	0	0	0
4	4	6	3	5	4	3	5	5	5	5	5	5	5	5	5	5	3	5	0	19	3	2	0	1	0	0	1	1	4	8	5	1		-1	-1	0			74	80	96	84	87	0	4	5	2	0	1
4	5	7	7	7	2	2	4	2	2	3	7	7	6	7	6	3	6	1	0	21	4	3	0	0	1	0	1	1	7	8	8	1	38000	0	0	0	-1	0	40	50	50	75	58	0	5	5	3	0	0
4	4	3	3	5	3	3	5	3	1	1	3	6	6	7	7	3	1	2	0	20	1	1	1	0	0	0	1	1	5	6	5	1	35500	-1	-1	-1	-1	-1	96	100	81	100	94	1	4	5	1	1	0
4	4	7	4	5	3	3	5	5	3	3	4	4	4	5	4	3	3	5	0	21	4	4	0	0	0	1	1	1	7	8	7	1	42000	0	0	0	1	0	87	91	91	92	91	0	4	4	3	0	0
5	5	4	4	4	4	4	4	4	4	4	4	4	4	4	4	4	4	4	0	21	4	4	0	0	0	1	0	0	10	10	11	1	40000	2	2	1	0	1	31	2	42		22	0	5	4	3	0	0
4	5	6	3	5	2	6	6	4	3	4	6	6	6	6	7	7	4	3	0	20	3	3	0	0	1	0	0	0	8	9	8	1	42000	0	1	1	1	1	80	80	80	81	80	1	5	5	2	0	1
4	4	4	4	4	5	4	7	4	4	4	4	5	4	5	7	4	5	3	1	21	3	3	0	0	1	0	0	0	4	7	5	1	36000	-1	-1	0	-1	-1	75	73	81	71	75	1	4	5	2	0	1
4	4	4	3	4	3	5	4	3	2	4	5	5	5	7	6	6	4	4	0	20	4	2	0	1	0	0	0	0	5	7	7	1	40000	0	-1	0	0	0	50	50	50	50	50	1	4	5	3	0	0
4	5	7	1	6	7	1	7	5	3	1	7	7	7	7	7	7	6	6	0	19	4	1	1	0	0	0	0	1	7	8	9	0	42000	1	0	0	1	1	59					1	5	6	3	0	0
5	5	7	5	7	4	1	7	7	1	1	7	7	7	7	7	7	2	4	0	23	1	4	0	0	0	1	0	1	9	11	10	0	45000	2	1	2	2	2	50	100	100	100	100	1	5	6	1	1	0
4	4	6	3	5	3	5	6	5	5	5	6	4	3	6	6	5	5	3	0	21	3	2	0	1	0	0	0	0	5	6	6	1	35500	-1	-1	-1	-1	-1	70	66	78	70	71	1	4	5	2	0	1
4	4	6	3	5	3	2	5	5	1	4	4	4	5	5	7	5	5	3	1	19	4	4	0	0	0	1	1	0	5	6	6	0	37000	-1	-1	-1	-1	-1	80	85	80	90	85	1	4	5	3	0	0
4	4	4	6	6	5	5	4	4	2	6	4	2	4	1	4	2	7	4	0	21	3	4	0	0	0	1	1	1	7	9	10	1	39000	2	0	1	0	1	50	42	82	50	58	0	4	3	2	0	1
4	4	3	4	4	5	4	6	4	2	5	3	7	5	5	4	4	4	4				1	0	0	0	0	1	1	7	6	5	1		-1	0	-1			49	32	60	49	47	0	4	4	0
4	5	4	5	3	2	5	4	5	2	5	3	5	5	6	3	2	5	2	0	20	2	1	1	0	0	0	1	1	6	8	7	1	42000	0	0	0	1	0	70	97	81	91	90	1	5	4	0	0	0
5	5	7	5	6	1	5	5	3	1	3	5	6	4	7	7	3	7	7	0	25	8	2	0	1	0	0	1	0	5	7	7	0	40000	0	-1	0	0	0	87	60	75	100	78	1	5	4	0	0	0
4	4	6	1	4	5	4	5	5	3	2	4	4	4	5	5	4	3	3	0	21	8	1	1	0	0	0	0	0	6	7	8	1	45000	0	0	0	2	0	84	40	71	73	61	0	4	5	0	0	0
3	3	6	4	4	4	4	4	5	6	4	2	4	2	4	2	4	5	4	0	23	4	1	1	0	0	0	0	1	5	7	6	0	37500	-1	-1	0	-1	-1	50	49	52	50	50	0	3	4	3	0	0
4	4	6	3	2	3	4	4	4	2	2	5	5	6	5	5	4	4	4	0	19	4	2	0	1	0	0	1	0	8	7	9	0	42000	1	1	0	1	1	62	70	68	88	75	1	4	5	3	0	0
3	4	3	4	5	4	5	5	5	6	6	5	5	5	6	3	5	3	4	0	28	8	4	0	0	0	1	1	0	6	8	7	0	37000	0	0	0	-1	0		47	39		43	0	4	4	0	0	0
5	5	4	4	6	4	5	5	5	2	5	6	6	6	5	5	4	5	4	1	22	3	3	0	0	1	0	0	1	5	8	8	0	40000	0	-1	0	0	0	50	50	50	50	50	0	5	5	2	0	1
5	4	6	4	4	2	4	6	5	1	2	6	7	7	7	7	7	4	4	0	20	4	1	1	0	0	0	1	1	5	6	6	1	41000	-1	-1	-1	1	0	81	70	50	91	70	1	5	5	3	0	0
4	4	5	5	3	2	4	5	4	2	4	3	6	5	6	5	3	5	2	0	20	5	2	0	1	0	0	0	0	5	7	5	1	40000	-1	-1	0	0	0	100	100	60	60	73	1	4	4	0	0	0
4	4	7	7	7	3	2	5	4	2	5	4	5	4	5	5	3	5	3	0	20	4	2	0	1	0	0	0	1	4	4	5	0	36000	-1	-1	-2	-1	-1	69	81	40	80	67	1	4	4	3	0	0
4	4	6	5	5	3	4	4	4	4	4	4	4	4	5	4	4	6	3	0	20	1	3	0	0	1	0	0	0	6	7	7	1	35500	0	0	0	-1	0	49	50	50	50	50	1	4	4	1	1	0
2	3	1	6	1	1	7	2	5	6	7	1	1	1	2	1	1	7	6	0	19	1	2	0	1	0	0	0	0	5	3	3	1		-2	-1	-2			100	0	10	10	7	1	3	2	1	1	0
5	5	6	3	5	3	5	6	5	3	3	6	3	4	6	6	6	3	3	0	21	4	2	0	1	0	0	1	0	7	6	9	0	42000	1	0	-1	1	0	71	71	40	85	65	1	5	5	3	0	0
5	5	5	5	4	6	5	5	4	7	4	4	5	4	6	5	4	4	4	1	24	1	3	0	0	1	0	0	1	8	9	9	0	40000	1	1	1	0	1	100	100	100	100	100	1	5	4	1	1	0
4	4	5	5	5	4	5	4	4	3	5	5	5	6	6	5	4	3	6	0	19	3	3	0	0	1	0	1	0	8	8	7	0	40000	0	1	0	0	0	66	56	61	69	62	1	4	4	2	0	1
5	5	7	4	1	1	7	1	1	1	7	4	1	1	1	1	1	7	4	1	21	8	4	0	0	0	1	1	1	10	8	9	1	40000	1	2	0	0	1	50	49	70	50	56	1	5	2	0	0	0
4	4	6	6	6	1	1	5	3	1	3	3	6	4	6	6	6	6	6	0	24	4	2	0	1	0	0	1	1	5	9	8	1	45000	0	-1	1	2	1	39	100	100	100	100	0	4	5	3	0	0
5	5	7	6	5	3	3	4	2	1	6	5	5	6	6	5	6	4	3	0	20	4	2	0	1	0	0	1	1	8	8	8	1	35500	0	1	0	-1	0	60	60	73	90	74	1	5	5	3	0	0
4	4	7	3	5	1	5	6	4	2	6	6	3	5	5	6	2	4	2	0	19	4	1	1	0	0	0	1	0	7	9	7	0	44000	0	0	1	2	1	71	70	70	73	71	1	4	4	3	0	0
4	4	4	3	2	2	3	2	3	5	5	3	5	5	5	6	4	4	6	1	21	3	3	0	0	1	0	1	1	6	6	8	1	37000	0	0	-1	-1	0	60	50	70	50	57	1	4	4	2	0	1
4	4	6	4	5	4	4	5	6	3	4	5	6	4	4	4	4	3	4	0	19	3	4	0	0	0	1	1	0	10	9	7	0	40000	0	2	1	0	1	45	50	50	55	52	1	4	5	2	0	1
4	4	5	5	5	4	4	4	5	5	4	4	4	4	4	3	3	3	3	0	21	3	1	1	0	0	0	1	1	9	9	9	1	41000	1	1	1	1	1	60	38	49	49	45	0	4	4	2	0	1
4	2	7	7	1	1	4	6	2	2	5	7	7	6	7	7	7	6	2	0	22	4	3	0	0	1	0	1	0	3	4	8	0	38000	0	-2	-2	-1	-1	100	100	100	100	100	0	3	5	3	0	0
4	5	5	5	3	5	5	6	5	2	3	3	5	6	5	5	2	6	3	1	21	1	3	0	0	1	0	0	0	7	8	8	1	42000	0	0	0	1	0	95	85	90	85	87	1	5	4	1	1	0
4	4	6	4	4	4	4	4	2	3	5	5	4	4	4	4	6	5	3	0	20	4	3	0	0	1	0	1	1	7	8	7	1	45000	0	0	0	2	1	40	82	76	100	86	0	4	4	3	0	0
4	4	4	5	3	1	6	6	2	2	4	2	4	6	6	7	7	7	5	0	20	4	4	0	0	0	1	0	1	5	5	6	0	37000	-1	-1	-1	-1	-1	60	49	40	60	50	1	4	4	3	0	0
5	5	4	3	4	2	4	4	2	1	3	5	4	4	6	4	7	5	3	0	20	4	2	0	1	0	0	1	1	5	7	5	1	40000	-1	-1	0	0	0	98	100	100	100	100	1	5	4	3	0	0
1	1	7	5	7	1	4	7	1	1	3	4	7	7	7	7	7	5	7	0	20	4	2	0	1	0	0	1	0	10	10	10	0	41000	2	2	1	1	1	49	50	40	50	47	1	1	5	3	0	0
4	4	6	3	6	2	2	4	3	2	3	5	5	3	6	6	3	4	2	1	19	1	2	0	1	0	0	1	1	7	6	7	1	45000	0	0	-1	2	0	50	50	50	50	50	1	4	5	1	1	0
5	5	6	5	5	1	1	5	1	1	4	4	5	5	7	5	4	6	2	0	22	5	4	0	0	0	1	1	1	9	11	11	1	45000	2	1	2	2	2	50	50	49	49	49	1	5	5	0	0	0
4	4	4	4	4	4	4	4	3	1	4	4	5	1	4	5	4	4	4	0	18	8	4	0	0	0	1	0	1	9	6	5	0	35500	-1	1	-1	-1	-1	50	80	80	81	80	1	4	4	0	0	0
5	5	4	5	7	1	4	5	1	1	6	1	7	5	5	3	2	7	5	0	21	8	3	0	0	1	0	0	0	5	10	7	1	46000	0	-1	1	2	1	100	100	100	100	100	1	5	4	0	0	0
4	4	6	3	5	5	5	7	6	2	5	5	5	7	7	7	7	2	4	0	19	3	4	0	0	0	1	1	1	4	6	7	1	35500	0	-1	-1	-1	-1	61	47	68	61	59	1	4	6	2	0	1
4	3	5	4	4	4	3	4	4	3	4	4	3	4	4	5	5	5	3	0	20	8	4	0	0	0	1	1	1	3	5	5	1	42000	-1	-2	-1	1	-1	40	50	50	50	50	1	4	4	0	0	0
4	4	5	4	5	4	5	5	3	3	5	5	4	4	4	4	4	4	4	0	20	4	2	0	1	0	0	1	1	6	7	5	1	37000	-1	0	0	-1	-1	50	50	50	50	50	1	4	4	3	0	0
5	4	5	2	4	4	5	5	4	3	5	3	4	4	7	5	4	4	3	0	20	3	2	0	1	0	0	1	1	5	7	8	1	35500	0	-1	0	-1	0	50	50	90	50	63	1	5	4	2	0	1
3	2	4	5	5	4	6	4	4	3	5	4	6	5	5	5	5	5	3	0	19	4	3	0	0	1	0	1	1	3	5	4	1	35500	-2	-2	-1	-1	-2	50	50	50	50	50	1	3	4	3	0	0
4	4	4	2	3	3	4	3	4	3	3	3	1	1	2	4	3	3	3	0	20	3	4	0	0	0	1	1	0	6	7	7	0	46500	0	0	0	2	0	40	50	70	65	62	1	4	4	2	0	1
4	4	5	5	3	1	5	4	6	4	5	3	1	4	4	5	3	7	2				3	0	0	0	0	1	1	6	11	6	1		-1	0	2			50	50	50	50	50	1	4	3	0
4	2	6	6	4	1	5	5	5	3	4	5	5	6	5	6	4	5	5	0	26	4	1	1	0	0	0	1	0	7	8	8	0	42000	0	0	0	1	0		80	88	91	86	1	3	4	3	0	0
4	5	7	3	7	1	4	7	3	1	4	4	7	5	7	4	4	6	4	0	19	3	4	0	0	0	1	0	1	8	6	6	0	38000	-1	1	-1	-1	0	50	50	59	50	53	1	5	5	2	0	1
5	5	6	5	7	2	6	6	7	2	6	5	6	5	5	5	2	6	3	1	21	4	4	0	0	0	1	0	0	6	8	8	1	40000	0	0	0	0	0	70	80	80	80	80	1	5	4	3	0	0
4	5	7	7	4	1	6	4	1	2	4	4	4	5	5	4	4	6	6	0	20	4	1	1	0	0	0	0	1	3	7	5	0	44000	-1	-2	0	2	0	85	88	80	88	85	1	5	4	3	0	0
4	4	4	4	5	3	3	4	4	4	4	4	4	4	5	5	5	5	4				2	0	0	0	0	1	1	5	8	5	1		-1	-1	0			58	81	80	83	81	0	4	4	0
4	3	6	2	5	4	4	5	5	2	4	7	6	6	5	7	7	3	7	0	19	4	1	1	0	0	0	1	0	10	8	10	0	40000	2	2	0	0	1	90	90	90	100	93	1	4	5	3	0	0
4	4	4	5	4	4	4	5	4	4	4	5	5	5	4	4	5	5	5	1	20	3	4	0	0	0	1	0	0	9	8	9	1	40000	1	1	0	0	1	44	38	75	39	51	0	4	4	2	0	1
3	5	5	6	4	6	4	5	5	6	3	5	3	5	5	6	5	5	6	1	20	3	2	0	1	0	0	0	1	11	7	8	0	41000	0	2	0	1	1	71	50	91	19	53	0	4	4	2	0	1
4	4	4	4	4	4	4	4	4	4	4	4	4	4	4	4	4	4	4	0	20	3	3	0	0	1	0	1	1	5	6	6	1	39000	-1	-1	-1	0	-1	66	81	90	59	77	0	4	4	2	0	1
4	4	6	2	6	3	4	4	3	2	2	4	6	2	2	4	7	5	7	1	18	6	4	0	0	0	1	1	0	7	7	7	0	40000	0	0	0	0	0	29	70	84	75	76	0	4	4	2	0	1
4	4	6	4	6	6	6	6	5	6	6	3	5	6	5	6	5	3	3	0	21	3	4	0	0	0	1	1	1	5	7	7	1	35500	0	-1	0	-1	-1	38	40	58	40	46	0	4	5	2	0	1
4	4	3	4	3	2	5	2	2	2	2	5	5	2	4	5	3	3	1	0	19	4	1	1	0	0	0	1	0	8	6	10	0	36000	2	1	-1	-1	0	81	91	50	100	80	1	4	4	3	0	0
5	4	7	6	6	2	4	4	5	1	6	6	6	7	3	5	3	7	1	0	19	4	1	1	0	0	0	0	1	6	6	5	0	35550	-1	0	-1	-1	-1	100	100	100	100	100	0	5	5	3	0	0
3	3	7	6	6	1	1	6	4	1	3	2	4	4	5	5	7	7	4	0	20	4	3	0	0	1	0	0	1	6	4	6	0	41000	-1	0	-2	1	-1	50	50	50	50	50	0	3	5	3	0	0
5	5	7	2	6	1	6	3	2	2	5	3	2	6	5	6	3	5	3	0	31	1	3	0	0	1	0	0	1	3	4	4	0	42000	-2	-2	-2	1	-1	80	80	80	80	80	1	5	4	1	1	0
3	3	4	4	5	4	4	4	5	5	5	6	5	4	4	5	5	4	5	0	19	1	4	0	0	0	1	0	0	8	6	7	1	35000	0	1	-1	-2	0	55	43	49	43	45	0	3	4	1	1	0
4	4	6	5	6	3	5	6	5	1	5	5	7	6	7	5	4	7	5	0	23	5	2	0	1	0	0	0	0	7	8	8	1	41000	0	0	0	1	0	86	85	81	83	83	1	4	5	0	0	0
4	4	6	2	5	3	5	5	4	5	5	4	5	5	5	5	3	3	2	0	19	3	4	0	0	0	1	0	1	8	5	8	0	35600	0	1	-1	-1	0		84			84	0	4	4	2	0	1
4	4	7	5	5	1	2	4	3	1	3	7	6	4	6	6	6	5	5	0	25	4	1	1	0	0	0	1	1	7	7	8	1	38000	0	0	0	-1	0	70	70	70	70	70	1	4	5	3	0	0
4	4	6	2	2	2	6	2	2	2	4	3	2	2	5	2	6	5	2	0	19	2	4	0	0	0	1	0	1	9	5	6	0	38000	-1	1	-1	-1	0	50	100	75	90	88	1	4	4	0	0	0
4	4	6	3	4	4	5	2	5	1	6	6	6	2	5	6	2	2	2	1	21	3	1	1	0	0	0	1	0	4	9	8	0	42000	0	-1	1	1	0	96	75	91	80	82	1	4	5	2	0	1
4	4	6	5	5	4	6	6	5	5	5	5	5	5	5	4	4	5	3	0	18	3	2	0	1	0	0	1	0	7	7	8	0	35500	0	0	0	-1	0	87	78	84	78	80	1	4	4	2	0	1
4	5	6	5	4	3	4	4	3	3	5	4	4	3	4	4	4	4	3	0	20	3	3	0	0	1	0	0	0	8	9	9	1	40000	1	1	1	0	1	80	75	80	93	83	1	5	4	2	0	1
4	4	4	5	4	2	4	4	4	3	4	4	4	4	4	4	2	7	5	1	33	8	1	1	0	0	0	0	1	5	7	8	0	40000	0	-1	0	0	0	100	100	100	100	100	1	4	4	0	0	0
4	4	5	2	5	5	4	5	5	3	4	3	5	3	5	5	5	5	3	0	19	3	1	1	0	0	0	1	0	9	9	9	0	40000	1	1	1	0	1	79	76	82	76	78	1	4	5	2	0	1
2	2	3	2	7	1	6	7	2	2	5	6	1	6	7	5	3	3	3	0	20	3	3	0	0	1	0	1	0	7	1	2	0		-3	0	-3			70	70	60	49	60	0	2	4	2	0	1
4	4	6	6	6	6	4	6	6	6	2	5	6	7	7	7	3	3	1	0	22	1	3	0	0	1	0	0	0	8	8	8	1	45000	0	1	0	2	1	90	80	75	74	76	0	4	5	1	1	0
5	4	7	5	1	7	5	5	1	4	5	7	4	4	7	7	7	7	7	0	18	3	4	0	0	0	1	0	0	9	8	9	1	37000	1	1	0	-1	0	60	91			91	1	5	4	2	0	1
4	4	6	6	6	2	5	4	2	2	4	3	4	4	6	4	7	6	5	0	21	1	1	1	0	0	0	0	0	6	7	7	1	39000	0	0	0	0	0	100	100	100	100	100	1	4	4	1	1	0
4	5	6	6	7	2	2	7	5	6	2	2	1	2	7	2	2	5	4	0	20	4	1	1	0	0	0	0	0	7	9	8	1	40000	0	0	1	0	0	81	100	86	88	91	1	5	4	3	0	0
4	4	5	7	3	3	6	3	3	3	5	3	3	3	3	3	3	6	4	1	20	3	4	0	0	0	1	0	1	7	7	7	0	42000	0	0	0	1	0	44	50	84	50	61	1	4	3	2	0	1
4	5	7	2	7	6	7	7	7	3	2	5	6	7	7	7	7	1	1	0	20	3	1	1	0	0	0	1	1	10	7	8	1	42000	0	2	0	1	1	69	91	81	95	89	0	5	6	2	0	1
2	2	7	5	3	2	2	6	6	1	3	2	2	7	7	7	7	5	3	0	21	5	2	0	1	0	0	0	0	4	5	5	1	35500	-1	-1	-1	-1	-1	90	90	90	90	90	0	2	5	0	0	0
5	5	6	2	4	2	6	3	5	5	5	6	2	2	5	5	1	7	7	1	19	8	4	0	0	0	1	0	1	8	8	8	0	40000	0	1	0	0	0	90	19	20	54	31	1	5	3	0	0	0
4	4	6	5	6	4	3	5	5	4	5	4	6	7	6	5	4	5	6	1	21	3	4	0	0	0	1	0	0	6	8	7	1	37000	0	0	0	-1	0	69	47	81	63	64	1	4	5	2	0	1
4	4	4	4	6	1	2	5	1	2	4	4	7	7	4	4	5	4	2	0	19	8	1	1	0	0	0	0	0	8	9	8	1	37000	0	1	1	-1	0	47	100	82	93	92	1	4	5	0	0	0
5	5	5	4	3	5	5	3	4	4	4	4	4	4	5	5	6	3	3	0	21	1	2	0	1	0	0	0	1	8	9	8	0	40000	0	1	1	0	1	90	80	80	80	80	1	5	4	1	1	0
5	5	6	5	5	4	5	4	5	2	3	4	3	4	5	6	6	4	2	0	20	3	3	0	0	1	0	1	1	8	9	8	1	45000	0	1	1	2	1	81	80	80	81	80	1	5	5	2	0	1
4	4	6	5	4	3	2	6	4	4	5	4	4	4	6	4	5	4	3	0	20	3	4	0	0	0	1	1	1	7	8	7	1	40000	0	0	0	0	0	80	72	81	72	75	1	4	4	2	0	1
4	4	5	5	4	4	4	3	4	4	3	3	4	3	4	6	5	4	4	0	19	3	2	0	1	0	0	1	1	9	9	10	1	40000	2	1	1	0	1	70	46	80	59	62	0	4	4	2	0	1
5	4	4	4	5	4	4	6	5	4	5	4	7	6	7	7	6	4	4	0	19	3	3	0	0	1	0	1	1	4	6	8	1	42000	0	-1	-1	1	0	29	50	50	50	50	1	5	5	2	0	1
5	5	7	6	1	1	1	1	7	6	7	2	1	5	1	2	1	7	6	1	24	4	2	0	1	0	0	0	0	7	8	9	1	45000	1	0	0	2	1	85	70	50	91	70	1	5	3	3	0	0
4	4	4	5	4	5	5	4	5	5	4	5	4	6	5	4	6	4	5	0	20	8	3	0	0	1	0	1	1	6	6	6	1	40000	-1	0	-1	0	0	82	81	82	82	82	1	4	4	0	0	0
4	4	7	4	5	2	4	6	6	4	3	4	4	6	7	7	6	4	5	0	21	3	2	0	1	0	0	0	1	7	6	7	0	40000	0	0	-1	0	0	81	75	88	76	80	1	4	5	2	0	1
4	4	6	3	5	1	3	6	6	7	3	5	6	5	6	1	5	2	3	0	20	3	4	0	0	0	1	0	1	5	8	5	0	37000	-1	-1	0	-1	-1	33	42	80	36	53	1	4	5	2	0	1
4	4	7	2	5	2	2	5	4	1	2	6	5	6	7	6	6	4	2	0	21	3	4	0	0	0	1	1	1	6	8	8	1	37000	0	0	0	-1	0	70	69	89	70	76	1	4	6	2	0	1
4	4	4	4	4	5	4	4	4	3	4	4	5	4	4	4	4	5	6	0	20	3	4	0	0	0	1	0	1	9	10	10	0	40000	2	1	1	0	1	59	44	100	52	65	0	4	4	2	0	1
5	5	7	5	7	6	5	6	2	5	2	5	7	7	7	7	6	5	4	2	22	3	1	1	0	0	0	0	0	9	8	9	1	40000	1	1	0	0	1	81	72	73	99	81	1	5	5	2	0	1
5	5	3	5	3	3	3	5	3	2	3	3	3	5	5	3	3	6	3	0	29	1	1	1	0	0	0	1	1	6	8	7	1	42000	0	0	0	1	0	60	49	60	60	56	1	5	4	1	1	0
3	4	5	4	4	4	4	4	3	3	5	4	5	4	5	6	6	4	5	0	20	3	4	0	0	0	1	1	0	7	7	7	0	36000	0	0	0	-1	0	50	50	50	50	50	1	4	4	2	0	1
4	5	6	3	2	3	6	6	4	2	4	5	2	1	4	6	6	6	2	0	19	4	2	0	1	0	0	1	1	7	8	8	1	37000	0	0	0	-1	0				91	91	0	5	4	3	0	0
5	3	5	4	5	4	5	4	6	4	6	5	7	7	7	5	6	7	2	0	22	3	1	1	0	0	0	0	0	7	6	4	1	42000	-2	0	-1	1	0	77	71	90	76	79	0	4	5	2	0	1
4	4	4	5	4	4	6	4	3	4	3	4	5	4	6	4	6	4	4	0	18	4	1	1	0	0	0	1	0	5	7	6	0	36000	-1	-1	0	-1	-1	51	59	50	60	56	0	4	4	3	0	0
3	4	7	3	6	2	4	7	3	1	5	6	7	7	7	6	4	7	7	0	20	3	4	0	0	0	1	1	0	5	9	6	0	36000	-1	-1	1	-1	0	80	91	90	90	90	1	4	5	2	0	1
4	4	6	2	5	4	4	5	6	3	5	3	7	6	7	7	7	4	1	0	20	3	2	0	1	0	0	1	0	8	11	10	0	41000	2	1	2	1	1	43	50	90	50	63	1	4	5	2	0	1
4	4	5	4	4	3	3	5	4	5	3	4	5	4	5	5	5	5	3	0	21	3	1	1	0	0	0	1	1	9	8	5	1	40000	-1	1	0	0	0	50	50	50	50	50	1	4	4	2	0	1
4	4	5	4	5	4	5	5	4	4	3	4	4	5	5	5	6	4	3	0	21	3	2	0	1	0	0	1	0	8	7	8	0	38000	0	1	0	-1	0	72	54	80	69	68	1	4	5	2	0	1
5	5	7	5	5	2	2	5	5	1	3	6	6	7	7	6	7	7	2	0	21	3	2	0	1	0	0	0	1	7	7	7	0	39000	0	0	0	0	0	75	80	91	82	84	1	5	5	2	0	1
4	4	4	4	4	4	4	4	4	4	4	4	4	4	4	4	4	4	4	0	19	3	2	0	1	0	0	0	0	9	9	9	1	40000	1	1	1	0	1	100	100	100	100	100	0	4	4	2	0	1
4	4	5	1	1	1	5	5	1	1	1	1	1	5	6	1	7	5	3	0	20	4	3	0	0	1	0	1	1	9	9	9	1	36000	1	1	1	-1	0	76	70	62	100	77	1	4	4	3	0	0
5	5	5	2	5	1	1	5	5	1	2	4	5	4	6	6	5	6	3	0	23	4	3	0	0	1	0	0	0	7	6	6	1	35000	-1	0	-1	-2	-1	76	91	91	100	94	1	5	5	3	0	0
4	4	4	3	3	3	5	3	4	4	4	2	3	4	3	4	4	5	5	0	42	3	3	0	0	1	0	1	0	8	8	8	0	35500	0	1	0	-1	0	49	49	49	49	49	1	4	3	2	0	1
5	5	7	6	2	3	7	4	4	3	7	1	7	7	5	4	4	6	2	0	20	4	1	1	0	0	0	1	1	6	8	6	1	44000	-1	0	0	2	0	100	100	97	100	99	1	5	4	3	0	0
3	4	5	4	5	4	2	3	4	2	5	4	3	3	4	5	6	5	3	0	19	4	4	0	0	0	1	0	0	5	7	7	1	40500	0	-1	0	0	0	79	75	73	91	80	0	4	4	3	0	0
4	5	7	5	5	6	6	6	4	3	4	5	5	5	6	6	6	6	4	0	20	4	2	0	1	0	0	0	0	9	6	11	1	40000	2	1	-1	0	1	40	50	90	90	77	1	5	5	3	0	0
4	4	6	7	6	6	6	6	7	6	7	6	7	6	7	6	7	6	7				1	0	0	0	0	1	0	7	9	9	0		1	0	1			60	70	76	79	75	0	4	5	0
4	4	6	3	4	3	5	4	4	3	4	4	3	4	4	5	6	5	5	0	21	4	1	1	0	0	0	0	1	9	9	8	0	40000	0	1	1	0	1	50	61	50	70	60	0	4	4	3	0	0
5	4	6	3	5	3	4	4	5	2	4	5	4	4	5	5	5	4	2	0	20	1	4	0	0	0	1	0	1	3	2	3	0	40000	-2	-2	-3	0	-2	60	49	39	50	46	1	5	5	1	1	0
4	4	7	7	6	4	3	5	5	4	1	7	5	6	7	6	7	5	6	0	21	3	3	0	0	1	0	1	0	6	8	7	0	40000	0	0	0	0	0	71	66	70	71	69	0	4	5	2	0	1
4	3	2	4	5	3	3	6	4	2	2	4	4	5	5	3	3	4	5	0	20	3	1	1	0	0	0	0	0	5	6	5	1	41000	-1	-1	-1	1	-1	70	70	80	70	73	1	4	4	2	0	1
4	4	6	5	5	5	2	6	3	2	5	2	5	6	6	4	6	5	6	0	20	3	2	0	1	0	0	0	0	8	10	8	1	42700	0	1	1	1	1	100	96	100	100	99	1	4	5	2	0	1
5	4	5	4	4	3	4	5	4	4	5	4	4	5	3	5	5	5	4	1	20	4	3	0	0	1	0	0	1	8	6	9	0	40000	1	1	-1	0	0	80	50	60	70	60	1	5	4	3	0	0
5	5	5	3	2	4	4	3	4	2	4	5	2	4	2	6	2	4	6	0	22	4	2	0	1	0	0	1	1	3	8	6	1	43500	-1	-2	0	1	0	39	50	45	49	48	1	5	4	3	0	0
5	5	4	3	4	5	5	5	7	3	3	3	5	5	7	6	3	2	3	0	20	3	3	0	0	1	0	1	0	7	6	9	0	40000	1	0	-1	0	0	40	49	50	58	52	1	5	5	2	0	1
3	3	5	5	6	6	6	6	6	5	6	6	5	6	6	5	5	6	6	0	21	3	1	1	0	0	0	1	1	10	9	5	1	38500	-1	2	1	0	0	61	66	67	63	65	0	3	4	2	0	1
5	5	4	1	4	6	1	5	2	1	1	6	4	1	2	4	6	4	1	1	22	3	4	0	0	0	1	0	1	11	11	11	0	40000	2	2	2	0	2	80	49	79	80	69	1	5	5	2	0	1
4	5	6	6	6	6	6	6	5	3	5	7	6	6	6	6	6	6	6				3	0	0	0	0	0	1	3	6	8	0		0	-2	-1			95	89	98	91	93	1	5	5	0
5	5	7	4	4	4	4	4	4	4	4	5	5	5	5	4	4	4	4	0	19	4	4	0	0	0	1	0	0	7	7	6	1	42000	-1	0	0	1	0			92		92	1	5	4	3	0	0
4	4	7	5	6	2	5	5	6	4	3	3	5	5	7	6	3	5	3	1	20	4	1	1	0	0	0	1	0	7	8	8	0	37000	0	0	0	-1	0	80	81	79	80	80	1	4	5	3	0	0
4	4	1	7	4	1	2	4	2	1	6	1	6	1	6	2	7	7	6	0	20	3	4	0	0	0	1	1	1	6	7	7	1	42000	0	0	0	1	0	45	45	65	55	55	0	4	3	2	0	1
4	4	6	4	5	4	4	6	5	3	3	4	7	6	7	7	7	4	4	0	20	3	1	1	0	0	0	0	1	6	7	8	0	36000	0	0	0	-1	0	92	90	100	91	94	1	4	5	2	0	1
4	4	7	6	4	4	5	3	3	4	4	3	4	4	4	4	4	5	3	0	21	3	3	0	0	1	0	0	1	6	6	6	0	42000	-1	0	-1	1	0	45	50	60	60	57	1	4	4	2	0	1
5	5	7	4	1	1	4	7	7	1	4	7	7	7	7	7	7	7	4	0	33	3	1	1	0	0	0	1	0	7	11	9	0	40000	1	0	2	0	1	70	70	70	81	74	0	5	5	2	0	1
4	4	5	5	5	6	4	4	3	6	3	5	5	4	6	6	7	7	4	1	20	3	2	0	1	0	0	1	1	7	8	7	1	40000	0	0	0	0	0	71	62	66	56	61	0	4	4	2	0	1
4	4	7	4	2	4	2	5	6	2	1	3	5	6	5	5	4	6	3	0	21	4	4	0	0	0	1	1	1	7	10	7	1	38000	0	0	1	-1	0	30	81	39	96	72	1	4	5	3	0	0
5	5	6	3	5	4	1	6	5	3	3	3	6	5	3	4	3	3	2				1	0	0	0	0	0	1	8	11	8	0		0	1	2			32	41	50	35	42	0	5	5	0
5	5	3	4	4	4	4	4	4	4	4	4	4	4	4	4	4	4	4	0	18	4	2	0	1	0	0	1	1	10	11	10	1		2	2	2			50	28	50	100	59	0	5	4	3	0	0
4	4	4	4	4	4	3	6	2	2	2	4	4	4	4	4	4	4	4	0	21	4	4	0	0	0	1	1	0	6	8	7	0	40000	0	0	0	0	0	92	89	81	94	88	1	4	4	3	0	0
4	4	4	5	3	3	3	3	5	3	4	3	3	3	5	4	4	3	4	1	18	4	3	0	0	1	0	1	0	6	8	7	0	38000	0	0	0	-1	0	50	80	70	100	83	0	4	4	3	0	0
4	5	4	5	4	2	4	3	3	6	6	1	1	7	7	4	7	7	2	0	19	4	1	1	0	0	0	0	0	8	8	8	1	37000	0	1	0	-1	0	100	90	100	100	97	0	5	4	3	0	0
4	4	6	3	2	4	4	5	5	4	3	4	4	4	4	7	5	3	3	0	19	4	4	0	0	0	1	1	0	5	9	7	0	37000	0	-1	1	-1	0	47	39	47	95	60	0	4	5	3	0	0
3	4	4	5	5	5	4	4	5	5	4	4	5	3	5	5	6	5	5	1	22	3	1	1	0	0	0	0	0	9	10	6	1	41000	-1	1	1	1	1	75	82	76	72	77	0	4	4	2	0	1
3	3	4	4	4	4	4	4	4	4	4	4	4	4	4	4	4	4	4	0	20	1	3	0	0	1	0	1	1	8	5	6	1	40000	-1	1	-1	0	0	51	49	49	49	49	0	3	4	1	1	0
4	4	7	5	7	4	4	6	7	6	4	4	6	6	6	5	4	5	3	0	20	3	2	0	1	0	0	1	0	6	7	8	0		0	0	0			71	81	82	78	80	0	4	5	2	0	1
4	4	4	3	5	2	2	4	4	1	2	7	5	4	6	6	7	4	4	0	20	3	4	0	0	0	1	0	1	6	9	4	0	43368	-2	0	1	1	0	50	50	50	50	50	1	4	5	2	0	1
4	4	5	4	6	4	2	4	4	4	3	4	4	4	6	6	7	5	4	0	20	3	1	1	0	0	0	0	1	7		6	0	38000	-1	0		-1		51	57	100	57	71	1	4	5	2	0	1
4	4	6	3	5	6	4	4	4	5	5	4	6	4	5	5	4	4	4	0	21	4	3	0	0	1	0	0	0	9	8	10	1	42000	2	1	0	1	1	69	91	94	89	91	0	4	4	3	0	0
5	5	6	4	4	3	4	4	4	3	4	5	4	4	6	4	6	4	4	0	19	3	4	0	0	0	1	1	1	4	7	5	1	40000	-1	-1	0	0	-1	70	70	88	70	76	1	5	4	2	0	1
3	5	7	5	6	2	5	5	4	5	4	2	4	5	7	3	6	4	3	0	24	4	1	1	0	0	0	0	0	7	8	7	1	45000	0	0	0	2	1	50	50	50	50	50	1	4	4	3	0	0
1	1	7	3	6	4	2	7	5	4	3	7	6	7	7	7	6	5	2	0	19	8	2	0	1	0	0	0	0	7	9	8	1	40000	0	0	1	0	0	94	97	100	97	98	1	1	6	0	0	0
3	2	6	3	3	4	5	5	4	5	3	5	5	5	5	4	6	3	3	0	21	3	2	0	1	0	0	1	0	5	6	7	0	41000	0	-1	-1	1	0	63	32	60	56	49	1	3	5	2	0	1
3	3	4	7	7	7	7	7	7	7	7	7	7	7	7	7	7	7	7	0	22	3	1	1	0	0	0	0	1	9	8	7	0	36000	0	1	0	-1	0	49	50	80	49	60	1	3	5	2	0	1
2	4	5	3	3	5	3	3	5	6	4	3	4	5	5	3	2	4	5	0	21	3	2	0	1	0	0	0	0	4	7	6	1	36000	-1	-1	0	-1	-1	29	40	80	60	60	0	3	4	2	0	1
4	4	4	3	5	3	4	3	3	4	4	3	5	4	4	4	5	5	3	0	21	4	1	1	0	0	0	0	1	4	9	7	0	36000	0	-1	1	-1	0	55	50	51	90	64	1	4	4	3	0	0
4	4	5	4	4	4	4	4	5	5	4	4	4	4	5	4	4	4	4	0	21	3	1	1	0	0	0	1	1	7	6	6	1	36000	-1	0	-1	-1	-1	80	85	90	80	85	1	4	4	2	0	1
5	5	6	6	6	7	7	6	6	7	7	7	6	6	6	6	6	6	7	0	20	4	3	0	0	1	0	0	1	6	7	9	0	35000	1	0	0	-2	0	70	60	63	100	74	0	5	4	3	0	0
4	4	6	1	5	2	6	7	4	2	3	5	4	7	7	7	5	3	3	0	19	3	1	1	0	0	0	1	1	6	6	8	1	46000	0	0	-1	2	0	45	40	65	45	50	1	4	5	2	0	1
5	4	7	1	7	6	6	6	4	7	5	7	7	7	7	7	7	7	1	0	21	6	2	0	1	0	0	0	1	2	4	3	0	37000	-2	-2	-2	-1	-2	80	91	100	92	94	1	5	5	2	0	1
4	4	7	5	7	4	6	6	1	7	6	7	7	4	7	7	7	7	7	0	20	4	3	0	0	1	0	0	1	7	7	5	0	42000	-1	0	0	1	0	29	100	41	100	80	1	4	4	3	0	0
4	4	1	1	1	1	1	1	1	1	1	1	1	1	1	1	1	1	1	0	21	1	2	0	1	0	0	0	0	6	8	9	1	40000	1	0	0	0	0	91	93	91	91	92	0	4	3	1	1	0
4	4	7	6	4	5	5	4	5	5	4	5	6	4	5	4	4	5	4	0	22	3	2	0	1	0	0	0	1	9	9	10	0	39000	2	1	1	0	1	29	40	71	49	53	0	4	4	2	0	1
4	4	5	5	5	5	5	5	5	5	5	5	5	5	5	5	5	5	5	0	21	4	3	0	0	1	0	0	1	7	7	5	0	40000	-1	0	0	0	0	93	50	39	70	53	0	4	4	3	0	0
5	4	6	4	5	3	2	6	5	1	3	6	6	6	7	7	6	6	5	0	21	4	3	0	0	1	0	1	0	8	9	9	0	40000	1	1	1	0	1	80	91	91	91	91	1	5	5	3	0	0
2	4	6	6	3	3	6	4	5	4	5	2	5	5	5	6	6	3	5				2	0	0	0	0	1	0	4	5	4	0		-2	-1	-1			80	65	90	51	69	0	3	4	0
4	4	6	4	2	1	6	3	2	2	5	3	2	4	6	3	3	6	1	0	23	4	4	0	0	0	1	1	0	8	9	9	0	38000	1	1	1	-1	1	50	50	50	62	54	0	4	3	3	0	0
4	4	6	6	6	3	6	7	1	1	4	4	6	6	6	6	3	6	1	0	19	4	1	1	0	0	0	0	1	6	11	7	0	38000	0	0	2	-1	0	92	90	94	92	92	0	4	5	3	0	0
4	4	6	5	4	2	6	6	3	4	4	4	6	4	5	7	4	5	4	0	18	4	1	1	0	0	0	1	1	7	8	6	1	41000	-1	0	0	1	0	49	85	63	97	82	1	4	4	3	0	0
4	4	6	2	7	2	4	3	3	2	5	4	7	2	6	6	6	6	4	0	20	3	2	0	1	0	0	0	1	8	7	9	0	42000	1	1	0	1	1	59	0	81	60	47	1	4	5	2	0	1
4	4	4	5	3	3	5	5	4	4	4	3	5	5	5	4	5	4	7	0	19	3	1	1	0	0	0	0	0	5	7	6	1	35500	-1	-1	0	-1	-1	30	50	80	90	73	1	4	4	2	0	1
4	4	6	4	4	2	5	6	7	3	5	6	6	4	6	5	3	5	5	1	21	3	4	0	0	0	1	1	0	8	8	8	0	38000	0	1	0	-1	0	50	71	91	80	81	1	4	4	2	0	1
4	4	4	4	5	5	5	4	4	4	5	5	1	1	5	5	3	4	2	1	21	6	2	0	1	0	0	0	1	5	6	7	0	40000	0	-1	-1	0	0	89	90	100	90	93	1	4	4	2	0	1
5	5	7	6	4	1	4	4	2	4	4	3	5	4	4	4	4	6	4	0	21	4	4	0	0	0	1	0	1	9	10	10	0	36000	2	1	1	-1	1	49	58	87	99	81	1	5	4	3	0	0
5	5	7	2	3	5	3	6	5	2	3	5	4	6	6	7	6	2	3	0	19	1	1	1	0	0	0	0	1	7	9	9	0	45000	1	0	1	2	1	95		96	85	91	0	5	5	1	1	0
5	5	6	5	7	2	7	5	6	2	5	7	7	5	7	7	5	3	7	0	22	3	4	0	0	0	1	0	1	6	7	7	0	42000	0	0	0	1	0	80	80	70	99	83	0	5	5	2	0	1
4	4	4	5	4	1	4	7	5	1	5	7	7	7	5	5	6	6	7	0	23	3	2	0	1	0	0	1	1	8	9	7	1	40000	0	1	1	0	0	50	50	50	50	50	0	4	5	2	0	1
5	5	7	6	7	1	7	3	5	2	7	2	5	1	4	4	4	6	6	0	23	4	2	0	1	0	0	0	0	9	9	9	1		1	1	1			90	91	90	90	90	1	5	3	3	0	0
4	4	5	3	5	6	6	3	5	3	3	3	5	5	5	5	5	3	2	1	21	3	2	0	1	0	0	0	0	7	5	8	1	42000	0	0	-1	1	0	50	50	50	50	50	0	4	5	2	0	1
4	4	4	4	7	5	5	5	5	5	5	5	5	5	5	5	5	5	5	0	22	3	2	0	1	0	0	1	1	8	9	9	1	40000	1	1	1	0	1	85	81	90	79	83	1	4	4	2	0	1
4	4	4	4	5	5	4	4	4	5	4	5	4	5	5	5	5	4	6	0	22	5	3	0	0	1	0	1	0	7	8	6	0	40000	-1	0	0	0	0	79	55	67	65	62	0	4	4	0	0	0
4	4	6	4	6	1	6	4	5	4	5	6	5	5	5	5	4	6	5	0	19	4	2	0	1	0	0	1	0	2	4	5	0	40000	-1	-2	-2	0	-1	2	72	29	80	60	0	4	4	3	0	0
4	3	7	5	5	1	5	6	6	4	4	6	3	6	6	6	7	7	6	0	22	3	4	0	0	0	1	1	0	4	6	6	0	38000	-1	-1	-1	-1	-1	72	70	74	68	71	0	4	4	2	0	1
5	5	6	2	2	2	3	7	6	1	2	3	6	7	5	7	2	4	1	0	19	3	4	0	0	0	1	0	0	7	8	9	1	40000	1	0	0	0	0	80	70	78	70	73	1	5	5	2	0	1
3	5	4	3	4	4	4	4	5	4	3	4	5	4	7	5	6	4	4	0	20	3	4	0	0	0	1	0	1	6	11	8	0	40500	0	0	2	0	1		70		50	60	1	4	5	2	0	1
4	4	5	5	3	1	7	6	6	3	6	6	4	4	6	5	5	3	5	0	20	1	2	0	1	0	0	1	1	3	4	4	1	45000	-2	-2	-2	2	-1	95	70	70	70	70	1	4	4	1	1	0
4	3	4	4	4	4	5	4	4	4	4	4	4	4	4	4	4	4	4	0	20	3	1	1	0	0	0	1	0	7	5	8	0	40000	0	0	-1	0	0	50	49	75	48	57	0	4	4	2	0	1
4	4	6	3	4	3	2	5	6	6	4	5	5	4	5	5	4	4	1	0	19	8	2	0	1	0	0	1	0	8	6	8	0	36000	0	1	-1	-1	0	91	59	60	56	58	1	4	5	0	0	0
2	2	5	6	6	6	6	6	7	6	6	4	6	6	6	6	2	5	5	0	18	3	1	1	0	0	0	1	1	2	4	3	1	35500	-2	-2	-2	-1	-2	81	42	100	46	63	1	2	4	2	0	1
4	4	4	5	4	3	5	4	5	3	5	4	5	4	5	5	4	5	4	0	25	1	2	0	1	0	0	0	0	7	6	8	1	39500	0	0	-1	0	0	64	29	44	55	43	1	4	4	1	1	0
4	4	4	3	5	3	3	3	4	5	3	4	3	5	3	6	6	5	6	1	20	3	4	0	0	0	1	0	0	7	7	8	1	45000	0	0	0	2	1	49	49	49	50	49	1	4	4	2	0	1
4	4	6	5	5	5	5	6	4	5	5	5	6	6	7	7	6	5	3	0	20	3	2	0	1	0	0	1	1	9	5	6	1	40000	-1	1	-1	0	0	79	80	100	80	87	0	4	5	2	0	1
3	3	5	7	3	4	6	5	6	5	4	5	4	5	5	5	5	5	5	1	22	5	3	0	0	1	0	0	1	7	8	5	0	40000	-1	0	0	0	0	43	98	71	96	88	0	3	4	0	0	0
3	4	4	4	4	4	4	4	4	4	4	4	4	4	4	4	4	4	4				3	0	0	0	0	1	1	6	6	4	1		-2	0	-1			61	71	100	61	77	0	4	4	0
4	4	5	3	3	5	7	4	5	2	5	5	4	4	5	5	3	5	2	1	19	4	3	0	0	1	0	1	0	8	7	7	0	40000	0	1	0	0	0	84	90	50	91	77	1	4	4	3	0	0
4	4	6	2	6	2	4	4	4	2	4	5	7	6	7	7	7	4	2	0	20	4	3	0	0	1	0	1	0	8	7	8	0	40000	0	1	0	0	0	70	80	81	84	82	1	4	5	3	0	0
3	3	4	4	5	4	5	4	4	5	4	5	4	5	4	3	4	4	4	1	53	2	3	0	0	1	0	0	1	9	11	10	0		2	1	2			63	80	68	73	74	0	3	4	0	0	0
2	3	4	3	3	1	4	1	1	1	7	1	2	4	4	4	1	2	4	0	22	4	2	0	1	0	0	0	1	6	7	6	0	37000	-1	0	0	-1	0	9	50	50	50	50	0	3	3	3	0	0
4	5	6	5	6	3	4	6	5	2	3	5	7	5	7	5	4	4	5	0	23	4	2	0	1	0	0	1	0	10	10	10	0	42000	2	2	1	1	1	92	92	92	100	95	1	5	5	3	0	0
5	5	5	5	1	1	7	4	2	1	6	1	1	1	5	2	1	1	1	1	22	1	2	0	1	0	0	1	1	11	11	11	1	40000	2	2	2	0	2	96	97	93	98	96	0	5	3	1	1	0
3	3	7	2	7	5	6	7	4	5	5	7	7	7	6	6	4	2	4	0	21	3	3	0	0	1	0	0	0	8	8	8	1	42000	0	1	0	1	1	70	80	81	80	80	1	3	5	2	0	1
3	5	5	6	6	2	5	5	2	2	6	6	6	6	7	7	3	3	6	0	19	3	1	1	0	0	0	1	0	5	5	6	0	42000	-1	-1	-1	1	0	25	50	64	38	51	1	4	4	2	0	1
5	5	6	5	5	4	3	6	5	2	4	2	7	6	6	4	5	6	3	0	23	2	4	0	0	0	1	0	0	10	11	10	1		2	2	2			0	100	97	100	99	0	5	5	0	0	0
4	4	6	5	5	5	5	5	5	5	6	6	6	5	6	6	6	3	5	1	21	3	3	0	0	1	0	0	1	6	9	8	0	40000	0	0	1	0	0	91	90	85	89	88	1	4	5	2	0	1
4	4	5	5	5	2	5	5	5	5	5	4	4	5	5	5	3	5	2	1	24	4	4	0	0	0	1	0	0	6	9	7	1	40000	0	0	1	0	0	64	72	75	84	77	0	4	4	3	0	0
4	4	7	1	6	7	4	7	5	4	1	3	5	6	7	5	4	2	1	0	22	3	3	0	0	1	0	0	0	8	8	10	1	36000	2	1	0	-1	0	70	100	90	100	97	1	4	6	2	0	1
1	3	7	5	4	7	4	7	7	7	1	2	1	1	7	7	7	7	7	0	19	4	4	0	0	0	1	1	0	8	9	8	0	40000	0	1	1	0	1	65	69	71	73	71	1	2	4	3	0	0
4	4	5	3	5	6	6	4	7	6	5	6	5	6	7	6	2	3	1	0	21	4	3	0	0	1	0	0	1	6	10	8	0	43000	0	0	1	1	1	100	70	49	80	66	0	4	5	3	0	0
4	4	7	5	7	2	4	4	4	1	4	4	7	4	7	7	6	4	1	0	18	4	1	1	0	0	0	0	0	10	10	10	1	40000	2	2	1	0	1	93	96	82	95	91	1	4	5	3	0	0
4	4	5	2	1	2	5	4	4	4	4	4	2	2	2	2	2	2	4	0	19	2	2	0	1	0	0	0	0	4	6	5	1	38500	-1	-1	-1	0	-1	40	50	50	50	50	1	4	3	0	0	0
5	5	5	2	5	5	3	6	3	2	3	5	6	6	6	6	7	2	2	0	21	1	2	0	1	0	0	1	1	9	9	8	1	40000	0	1	1	0	1	80	80	80	80	80	1	5	6	1	1	0
4	3	4	2	3	5	4	4	5	5	2	4	5	4	4	6	3	2	3	0	19	4	4	0	0	0	1	1	0	7	9	8	0	37000	0	0	1	-1	0	75	50	70	100	73	1	4	5	3	0	0
4	4	6	6	6	6	6	6	4	5	5	5	4	5	2	5	3	4	4	1	19	2	4	0	0	0	1	1	0	6	8	8	0	42000	0	0	0	1	0	91	100	100	100	100	0	4	4	0	0	0
4	5	4	4	3	7	7	7	5	6	7	4	4	6	7	7	7	5	3				3	0	0	0	0	1	1	6	8	8	1		0	0	0			92	49	49	50	49	1	5	5	0
4	4	6	6	3	3	6	5	5	5	4	3	3	3	5	4	3	3	3	0	20	1	2	0	1	0	0	1	0	4	7	6	0	37000	-1	-1	0	-1	-1	91	70	61	60	64	0	4	4	1	1	0
4	4	6	6	4	2	4	4	2	1	4	4	2	4	4	5	4	4	4	0	19	4	2	0	1	0	0	1	0	9	10	8	0	40000	0	1	1	0	1	71	81	90	91	87	0	4	4	3	0	0
4	4	5	3	5	5	4	5	5	3	4	4	5	5	5	5	5	4	6	0	20	1	4	0	0	0	1	0	0	6	8	7	1	40000	0	0	0	0	0	73	55	80	70	68	1	4	5	1	1	0
5	5	7	3	4	6	6	6	7	4	6	5	6	7	7	7	7	3	2	0	19	4	1	1	0	0	0	0	0	7	8	9	1	35500	1	0	0	-1	0	91	91	85	100	92	0	5	5	3	0	0
5	5	5	4	3	5	2	6	6	4	4	4	2	4	4	3	4	4	5	0	19	4	2	0	1	0	0	0	1	8	10	10	0	42000	2	1	1	1	1	77	75	77	77	76	0	5	4	3	0	0
5	4	4	3	2	1	2	2	6	4	5	4	2	2	2	5	4	4	3	0	21	4	2	0	1	0	0	0	1	4	7	7	0	38000	0	-1	0	-1	-1	50	50	19	50	40	1	5	4	3	0	0
5	5	7	2	5	5	6	6	5	1	3	7	3	5	7	6	3	3	6	0	22	3	1	1	0	0	0	0	1	8	11	10	0	42000	2	1	2	1	1	100	96	91	81	89	1	5	5	2	0	1
4	4	5	6	6	3	3	5	4	3	4	5	5	4	5	5	3	5	3	1	21	3	1	1	0	0	0	0	0	7	7	6	1	40000	-1	0	0	0	0	57	55	83	74	71	1	4	4	2	0	1
4	4	6	4	6	2	3	5	4	2	3	6	6	5	6	5	7	6	3	0	19	3	3	0	0	1	0	1	1	8	9	9	1	40000	1	1	1	0	1	75	80		85	83	1	4	5	2	0	1
4	3	6	5	5	3	4	5	4	3	3	3	4	4	5	5	4	3	2	0	20	4	1	1	0	0	0	0	0	6	4	4	1	36000	-2	0	-2	-1	-1	59	70	70	91	77	1	4	4	3	0	0
4	4	5	7	7	1	3	5	3	1	2	3	4	6	7	7	7	7	5	0	21	1	2	0	1	0	0	1	0	10	10	11	0		2	2	1			96	100	100	91	97	1	4	5	1	1	0
4	3	6	4	5	6	4	5	6	3	5	6	5	4	5	3	6	7	5	1	23	1	1	1	0	0	0	0	1	6	8	8	0	35500	0	0	0	-1	0	50	50	50	50	50	0	4	5	1	1	0
3	2	4	5	5	5	6	6	5	5	4	4	4	4	6	4	4	4	4	0	20	3	1	1	0	0	0	1	0	3	2	5	0	35500	-1	-2	-3	-1	-2	65	60	92	64	72	0	3	4	2	0	1
5	5	4	7	2	7	2	2	1	7	7	4	4	4	2	4	3	7	2	1	27	8	3	0	0	1	0	0	1	7	10	9	0	40000	1	0	1	0	1	2	88	2	90	60	1	5	3	0	0	0
5	4	1	5	4	1	7	1	1	1	7	1	6	1	5	2	7	1	1	0	18	4	4	0	0	0	1	0	0	11	11	7	1	37000	0	2	2	-1	1	100	100	100	100	100	1	5	3	3	0	0
5	5	5	5	4	4	7	4	4	3	5	4	2	7	4	3	1	6	6	1	19	1	4	0	0	0	1	1	0	9	6	9	0	42000	1	1	-1	1	1	54	75	81	80	79	1	5	3	1	1	0
4	4	5	7	3	3	7	5	5	5	7	3	3	5	1	3	1	7	4	1	20	4	3	0	0	1	0	0	0	8	8	8	1	45000	0	1	0	2	1	50		50	50	50	1	4	3	3	0	0
4	3	5	1	1	4	1	7	3	1	2	6	5	4	5	5	5	4	2	1	19	4	4	0	0	0	1	0	1	7	8	6	0	38000	-1	0	0	-1	0	91	91	91	95	92	0	4	5	3	0	0
5	5	7	4	6	4	4	7	2	4	4	4	4	7	6	4	6	4	2	0	19	3	4	0	0	0	1	1	1	10	9	10	1	38000	2	2	1	-1	1	20	100	80	91	90	1	5	5	2	0	1
4	4	4	4	4	4	4	4	4	4	4	4	4	4	4	4	4	4	4				2	0	0	0	0	0	1	6	7	6	0		-1	0	0			58	57	61	57	58	1	4	4	0
4	3	4	5	5	4	5	4	3	4	4	4	6	4	7	4	5	7	4	0	19	4	1	1	0	0	0	0	1	6	5	7	0	37000	0	0	-1	-1	-1	100	100	100	100	100	1	4	4	3	0	0
4	4	6	5	3	2	3	5	5	3	6	3	4	5	6	5	5	5	3	0	20	4	3	0	0	1	0	1	1	5	5	6	1	39000	-1	-1	-1	0	-1	80	82	80	85	82	1	4	4	3	0	0
5	5	4	5	6	4	3	4	3	2	4	4	6	5	7	7	4	3	2	0	19	1	4	0	0	0	1	1	0	5	8	7	0	40000	0	-1	0	0	0	100	100	100	100	100	1	5	5	1	1	0
4	4	5	5	5	1	4	4	1	2	3	4	4	5	5	6	7	7	1	1	19	1	1	1	0	0	0	0	1	5	8	6	0	40000	-1	-1	0	0	0				95	95	1	4	4	1	1	0
4	4	6	3	4	3	5	4	2	4	4	4	3	3	5	5	5	5	2	0	19	4	4	0	0	0	1	1	1	9	10	9	1	40000	1	1	1	0	1	90	90	90	100	93	1	4	4	3	0	0
4	4	5	6	5	4	5	6	3	3	4	5	5	6	6	7	4	3	2	0	21	3	1	1	0	0	0	1	1	3	9	4	1	35500	-2	-2	1	-1	-1	55	75	86	76	79	0	4	5	2	0	1
4	4	6	4	2	2	4	5	5	2	2	4	2	5	6	5	2	7	2	0	21	5	4	0	0	0	1	0	1	5	7	6	0	35500	-1	-1	0	-1	-1	65	50	9	20	26	1	4	4	0	0	0
5	4	7	7	4	1	4	4	4	1	1	4	4	4	4	4	4	4	4				3	0	0	0	0	0	0	7	10	7	1		0	0	1			90	90	100	89	93	0	5	4	0
4	4	7	2	6	5	5	5	3	1	5	6	7	5	7	7	7	3	3	0	20	4	3	0	0	1	0	1	0	5	6	6	0	37000	-1	-1	-1	-1	-1	73	86	87	95	89	1	4	6	3	0	0
5	3	7	7	1	1	1	1	1	2	3	1	4	4	4	6	4	4	1	0	19	4	2	0	1	0	0	1	0	8	3	9	0	45000	1	1	-2	2	0	97	100	100	100	100	1	4	4	3	0	0
4	5	5	1	6	1	4	5	5	2	3	4	6	5	5	5	4	3	4	0	19	8	4	0	0	0	1	1	1	6	5	7	1	38950	0	0	-1	0	0	76	78	76	80	78	1	5	5	0	0	0
4	4	6	5	6	1	1	1	1	1	2	4	4	1	4	4	4	5	5	0	18	4	1	1	0	0	0	1	0	6	8	6	0	38000	-1	0	0	-1	0	44	97	78	96	90	1	4	4	3	0	0
4	4	4	4	4	1	5	3	4	5	5	4	4	4	4	4	5	5	5	0	19	4	2	0	1	0	0	0	1	8	9	8	0	37000	0	1	1	-1	0	49	92	69	90	84	1	4	4	3	0	0
5	5	6	6	7	2	1	6	4	3	4	6	7	4	6	4	7	6	4	0	20	4	1	1	0	0	0	0	0	5	6	8	1	35500	0	-1	-1	-1	-1	41	80	80	90	83	1	5	5	3	0	0
4	4	6	4	7	3	1	5	4	1	3	5	7	4	7	7	7	7	5				1	0	0	0	0	1	0	8	6	8	0		0	1	-1			86	86	86	86	86	1	4	5	0
4	4	7	5	7	3	3	6	3	2	5	4	7	7	7	7	7	2	6	0	19	4	3	0	0	1	0	0	1	5	6	7	0	35500	0	-1	-1	-1	-1	66	91	93	95	93	1	4	5	3	0	0
4	4	6	5	5	2	6	1	1	1	6	3	1	1	5	5	5	4	4	0	20	4	2	0	1	0	0	0	0	5	6	6	1	36000	-1	-1	-1	-1	-1	84	81	87	95	88	0	4	3	3	0	0
4	4	5	3	4	5	6	5	3	3	4	5	6	6	6	6	7	5	5	0	20	3	2	0	1	0	0	1	1	8	6	10	1	38000	2	1	-1	-1	0	61	60	70	55	62	1	4	5	2	0	1
4	4	6	3	7	2	3	7	5	2	3	3	7	5	7	6	3	2	5	0	19	3	2	0	1	0	0	0	1	4	8	9	0	42000	1	-1	0	1	0	81	81	97	91	90	1	4	5	2	0	1
5	4	4	3	5	4	4	5	6	3	4	2	6	5	6	4	5	4	3	0	19	4	3	0	0	1	0	1	1	8	8	7	1	36000	0	1	0	-1	0	100	100	100	100	100	1	5	5	3	0	0
4	4	5	5	5	6	5	5	5	6	6	5	6	5	4	4	4	4	5	1	21	3	4	0	0	0	1	1	1	8	6	7	1	42000	0	1	-1	1	0	65	63	70	67	67	0	4	4	2	0	1
4	5	6	3	5	4	5	4	3	5	6	4	7	4	4	5	1	5	2	1	19	5	1	1	0	0	0	1	1	7	6	6	1	36700	-1	0	-1	-1	-1	45	75	35	90	67	1	5	4	0	0	0
4	4	6	1	6	4	2	6	6	5	2	7	6	4	7	7	5	1	1	0	21	3	4	0	0	0	1	0	0	8	7	7	1	40000	0	1	0	0	0	75	70	81	76	76	0	4	6	2	0	1
4	4	1	1	4	1	5	6	7	5	2	4	5	5	6	3	7	4	1	0	21	4	3	0	0	1	0	1	0	6	7	4	0	37000	-2	0	0	-1	-1	39	100	39	80	73	1	4	5	3	0	0
5	5	7	7	4	1	7	7	1	1	7	3	6	6	7	4	1	7	7	0	20	4	1	1	0	0	0	0	1	5	6	5	0	38000	-1	-1	-1	-1	-1	100	100	100	100	100	0	5	3	3	0	0
5	5	5	6	3	3	6	6	2	4	5	4	5	5	6	6	7	4	2	0	18	3	3	0	0	1	0	1	1	2	11	6	1	38000	-1	-2	2	-1	0	17	50	50	50	50	1	5	4	2	0	1
3	3	4	4	4	4	4	4	4	4	4	4	4	4	4	4	4	4	4	0	19	3	3	0	0	1	0	1	1	6	8	6	1	40000	-1	0	0	0	0	50	50	80	50	60	0	3	4	2	0	1
5	4	6	4	6	1	6	7	6	4	4	4	6	7	7	7	7	5	4	0	19	3	4	0	0	0	1	0	0	8	8	6	1	40000	-1	1	0	0	0	47	35	76	46	52	1	5	5	2	0	1
4	5	7	3	6	2	5	6	5	1	5	5	7	3	7	6	7	3	5	0	22	3	4	0	0	0	1	1	1	6	7	6	1	37000	-1	0	0	-1	0	86	81	75	86	81	0	5	5	2	0	1
4	4	6	4	3	5	7	5	6	2	5	4	3	5	7	5	3	3	5	0	22	3	4	0	0	0	1	0	0	9	8	8	1	42000	0	1	0	1	1	53	41	68	43	51	1	4	4	2	0	1
4	4	3	2	2	6	4	3	4	2	4	1	3	4	6	4	4	5	4	0	19	3	4	0	0	0	1	1	1	5	6	4	1	36000	-2	-1	-1	-1	-1	58	60	89	71	73	1	4	4	2	0	1
5	5	7	2	7	2	2	7	5	2	4	6	7	6	7	7	7	6	3	0	21	4	4	0	0	0	1	0	1	9	9	9	0		1	1	1			100	100	100	100	100	0	5	6	3	0	0
4	3	7	6	7	4	6	7	1	4	6	1	7	7	7	7	7	7	4	1	20	4	2	0	1	0	0	0	0	8	8	9	1	40000	1	1	0	0	1	100	100	100	100	100	1	4	5	3	0	0
4	4	7	5	6	1	4	4	2	1	2	4	7	7	6	7	7	7	1	0	45	5	2	0	1	0	0	0	0	4	7	4	1	35500	-2	-1	0	-1	-1	49	39	18	19	25	1	4	5	0	0	0
5	4	5	7	6	5	7	4	5	7	5	6	7	7	7	4	2	6	2	0	19	8	4	0	0	0	1	0	0	5	8	7	1	42000	0	-1	0	1	0	81	100	50	71	74	1	5	4	0	0	0
5	5	5	4	6	1	2	7	4	7	5	7	6	6	7	7	2	2	4	0	24	8	3	0	0	1	0	0	0	5	7	6	1	40000	-1	-1	0	0	0	38	90	54	75	73	1	5	5	0	0	0
5	4	5	5	5	3	4	5	4	2	5	4	5	6	5	5	4	4	5	0	19	3	4	0	0	0	1	0	0	5	9	5	1	40500	-1	-1	1	0	0	49	44	55	42	47	1	5	4	2	0	1
4	4	7	5	2	1	4	4	3	4	4	6	5	5	6	4	2	4	1	0	20	4	4	0	0	0	1	0	0	5	7	6	1	38000	-1	-1	0	-1	-1	59	59	59	100	73	1	4	4	3	0	0
4	4	6	7	2	1	7	2	1	4	7	1	1	1	2	2	1	7	1	1	24	1	4	0	0	0	1	1	0	8	9	9	0	40000	1	1	1	0	1	100	71	71	91	78	1	4	2	1	1	0
5	4	6	2	4	3	2	6	3	1	2	5	5	6	5	6	7	3	4	0	62	1	3	0	0	1	0	0	1	4	8	5	0	40000	-1	-1	0	0	0	100	100	100	100	100	1	5	5	1	1	0
4	4	7	4	4	3	5	7	2	5	7	7	6	7	4	4	3	3	1	0	19	4	3	0	0	1	0	0	1	11	8	8	0	40000	0	2	0	0	1	4	61	49	94	68	1	4	5	3	0	0
4	4	7	5	1	6	7	7	4	1	2	5	1	7	6	6	3	3	2	0	21	1	3	0	0	1	0	0	1	6	7	6	0	38000	-1	0	0	-1	0	80	82	69	81	77	0	4	5	1	1	0
3	4	5	2	3	3	4	3	5	3	3	5	3	5	5	5	5	3	3	0	22	3	4	0	0	0	1	0	0	8	8	9	1	40000	1	1	0	0	1	69	19	40	29	29	1	4	5	2	0	1
4	4	7	7	4	1	6	3	5	2	3	3	4	4	6	5	7	6	4	1	20	4	2	0	1	0	0	1	1	10	7	9	1	42000	1	2	0	1	1	80	75	75	90	80	1	4	4	3	0	0
5	5	3	4	3	6	3	4	4	3	3	3	3	5	5	3	2	5	2	0	21	1	3	0	0	1	0	1	0	8	8	8	0	45000	0	1	0	2	1	81	91	81	100	91	1	5	4	1	1	0
4	4	6	6	6	2	7	6	7	1	2	7	7	6	7	6	7	4	1	1	55	4	4	0	0	0	1	1	0	4	5	5	0	35500	-1	-1	-1	-1	-1	80	80	80	80	80	1	4	6	3	0	0
5	5	7	7	7	3	7	5	3	1	5	4	7	7	7	7	7	5	1	0	20	3	2	0	1	0	0	1	0	7	8	7	0	41000	0	0	0	1	0	50	64	66	62	64	0	5	5	2	0	1
4	4	6	5	5	4	5	5	6	5	4	6	5	6	7	6	6	3	4	0	20	4	4	0	0	0	1	0	1	8	9	7	0	36000	0	1	1	-1	0	89	86		87	87	1	4	5	3	0	0
4	4	3	2	5	4	2	5	5	2	3	5	4	4	5	7	5	5	5	0	20	3	4	0	0	0	1	0	0	8	7	9	1	44000	1	1	0	2	1	60	55	85	80	73	1	4	5	2	0	1
5	4	5	4	5	4	4	5	5	5	4	4	5	5	4	5	4	4	3	0	21	8	3	0	0	1	0	1	1	6	8	10	1	40000	2	0	0	0	0	50	50	50	50	50	1	5	4	0	0	0
3	4	6	3	7	1	2	5	2	2	2	2	1	2	6	6	6	2	3	0	21	3	1	1	0	0	0	1	0	4	5	8	0	40000	0	-1	-1	0	0	41	71	100	70	80	0	4	5	2	0	1
3	2	7	1	3	1	5	2	6	4	6	3	3	4	5	6	2	2	2	0	19	3	2	0	1	0	0	0	0	6	6	7	1	35600	0	0	-1	-1	-1	42	39	50	42	44	1	3	4	2	0	1
3	3	4	3	5	3	6	5	3	4	5	4	4	5	6	3	4	3	6	0	20	3	1	1	0	0	0	1	0	7	4	5	0	40000	-1	0	-2	0	-1	95	96	100	91	96	0	3	4	2	0	1
5	5	4	4	4	4	4	4	4	4	4	4	4	4	4	4	4	4	4				2	0	0	0	0	0	1	7	8	8	0		0	0	0			47	47	44	48	46	1	5	4	0
4	4	4	2	7	4	4	4	4	4	4	4	4	4	4	4	4	4	4	0	21	4	4	0	0	0	1	0	1	6	5	6	0	33000	-1	0	-1	-2	-1	88	83	87	92	87	1	4	4	3	0	0
4	4	5	7	5	3	5	4	3	3	5	5	5	4	5	4	5	5	3	0	20	3	2	0	1	0	0	0	0	5	5	7	1	40000	0	-1	-1	0	0	50	50	50	50	50	1	4	4	2	0	1
5	5	4	6	2	2	5	4	6	2	4	2	3	6	7	6	4	4	2	0	29	4	4	0	0	0	1	1	1	6	7	8	1	45000	0	0	0	2	0	100	90	66	94	83	1	5	4	3	0	0
5	5	6	4	4	3	2	5	6	4	4	6	4	6	4	3	5	4	6	0	19	4	2	0	1	0	0	1	1	8	8	7	1	40000	0	1	0	0	0	50	86	35	95	72	1	5	4	3	0	0
5	5	6	6	6	2	3	5	4	3	5	3	6	4	5	5	5	5	2	0	22	1	3	0	0	1	0	1	1	8	9	8	1	45000	0	1	1	2	1	92	84	81	90	85	0	5	4	1	1	0
4	4	4	2	2	4	6	5	6	7	3	4	7	7	5	7	3	2	4	0	20	3	2	0	1	0	0	0	1	8	7	8	0	42000	0	1	0	1	0	79	48	82	50	60	0	4	5	2	0	1
5	4	5	5	3	1	5	4	3	5	5	4	2	2	2	4	1	5	5	1	21	3	3	0	0	1	0	0	1	2	4	5	0	35000	-1	-2	-2	-2	-2	72	49	96	49	65	1	5	3	2	0	1
5	5	7	6	1	1	1	1	1	1	7	1	1	1	4	7	7	6	6	0	22	3	1	1	0	0	0	0	0	9	11	9	1	37000	1	1	2	-1	1	50	50	50	50	50	1	5	3	2	0	1
4	4	5	5	3	5	5	5	4	5	5	4	4	5	5	4	4	3	5	0	20	4	4	0	0	0	1	1	1	6	9	7	1	37000	0	0	1	-1	0	9	45	43	100	63	1	4	4	3	0	0
4	4	5	2	5	4	2	6	5	3	4	3	6	6	7	6	5	2	3	0	20	3	4	0	0	0	1	0	1	7	6	10	0	40000	2	0	-1	0	0	91	60	100	91	84	1	4	5	2	0	1
4	4	7	6	3	1	6	4	5	2	5	5	4	4	6	5	4	5	4	0	22	3	3	0	0	1	0	1	0	7	7	8	0	40000	0	0	0	0	0	44	70	80	71	74	1	4	4	2	0	1
5	4	7	2	7	6	4	4	3	3	2	5	5	2	7	7	5	4	2	0	23	1	1	1	0	0	0	1	0	6	7	6	0	38000	-1	0	0	-1	0	100	70	18	39	42	1	5	5	1	1	0
5	5	4	6	7	1	1	5	4	5	4	1	1	3	7	7	6	6	2	0	18	3	1	1	0	0	0	1	1	5	4	7	1	40000	0	-1	-2	0	-1	49	56	53	51	53	0	5	4	2	0	1
4	3	7	5	4	1	5	4	3	4	4	5	4	4	5	7	7	5	3	0	20	4	4	0	0	0	1	1	0	5	9	5	0	40000	-1	-1	1	0	0	45	60	50	100	70	1	4	4	3	0	0
4	4	7	3	2	3	6	4	3	3	5	2	2	4	5	3	3	3	6	0	21	3	3	0	0	1	0	1	1	7	8	6	1	35500	-1	0	0	-1	0	45	40	30	40	37	1	4	4	2	0	1
4	3	6	6	3	4	6	5	4	3	6	5	6	4	7	5	4	6	5	0	20	4	1	1	0	0	0	0	1	5	5	3	0	35500	-2	-1	-1	-1	-1	45	55	50	75	60	1	4	4	3	0	0
4	4	7	2	3	2	5	4	3	3	4	4	4	5	5	5	5	4	5	0	20	3	3	0	0	1	0	0	1	6	9	8	0	37000	0	0	1	-1	0	50	55	60	49	55	1	4	4	2	0	1
3	3	7	2	7	7	6	5	4	1	1	4	7	7	7	7	6	1	1	0	19	4	4	0	0	0	1	1	0	6	6	6	0	35500	-1	0	-1	-1	-1	81	74	77	100	84	0	3	6	3	0	0
4	4	6	4	5	5	6	5	5	2	2	5	6	6	6	5	6	2	5	1	21	3	1	1	0	0	0	1	0	8	8	9	0	37000	1	1	0	-1	0	96	49	95	71	72	0	4	5	2	0	1
4	4	4	6	6	1	7	4	5	5	4	4	7	3	7	4	5	1	7	0	19	3	2	0	1	0	0	1	1	7	7	7	1	42000	0	0	0	1	0	60	75	85	82	81	1	4	4	2	0	1
4	4	4	4	4	4	4	4	4	4	4	4	4	4	4	4	4	4	4	0	19	3	2	0	1	0	0	1	1	9	11	11	1	45000	2	1	2	2	2	9	71	40	71	61	1	4	4	2	0	1
4	4	5	4	5	3	3	5	4	3	3	6	5	5	5	5	5	4	5	0	21	3	2	0	1	0	0	1	0	8	10	8	0	45000	0	1	1	2	1	46	54	75	54	61	1	4	5	2	0	1
4	4	4	3	2	3	5	3	5	3	5	3	4	5	5	4	5	5	4	0	21	3	4	0	0	0	1	0	0	6	10	8	1	40000	0	0	1	0	0	47	50	85	50	62	1	4	4	2	0	1
3	3	3	4	3	4	1	4	4	4	4	4	4	4	4	4	4	4	4	1	23	5	2	0	1	0	0	0	0	6	6	6	1	35000	-1	0	-1	-2	-1	59	50	40	40	43	0	3	4	0	0	0
4	4	6	3	5	2	5	5	5	3	4	4	5	5	5	6	4	4	5	0	20	3	3	0	0	1	0	0	0	5	8	6	1	40000	-1	-1	0	0	0	58	50	50	55	52	1	4	4	2	0	1
4	4	6	2	4	4	5	6	4	1	2	3	6	5	5	5	6	3	2	1	22	3	1	1	0	0	0	1	1	8	7	6	1	38000	-1	1	0	-1	0	50	50	50	50	50	1	4	5	2	0	1
4	4	5	3	5	2	4	4	3	3	4	4	4	4	5	4	3	5	3	0	19	5	3	0	0	1	0	1	1	8	8	9	1	41000	1	1	0	1	1	77	92	66	82	80	1	4	4	0	0	0
4	4	5	4	4	2	4	4	5	4	4	3	6	5	5	3	4	6	2	0	21	4	3	0	0	1	0	1	1	8	9	9	1	36000	1	1	1	-1	0	95	95	95	95	95	0	4	4	3	0	0
4	4	7	5	6	3	2	6	3	2	4	3	1	6	7	7	4	5	4	0	19	4	1	1	0	0	0	1	0	6	8	6	0	40000	-1	0	0	0	0	60	91	81	100	91	0	4	5	3	0	0
4	5	6	2	5	2	5	4	3	2	6	4	4	3	2	5	2	6	7	0	19	3	3	0	0	1	0	0	0	8	6	7	1	45000	0	1	-1	2	0	26	54	63	51	56	1	5	4	2	0	1
4	4	7	2	6	6	2	7	4	2	4	5	6	7	6	6	4	5	4	0	21	3	3	0	0	1	0	1	0	7	8	7	0	38000	0	0	0	-1	0	91	92	100	100	97	1	4	5	2	0	1
3	3	5	5	6	5	6	5	6	5	6	6	5	6	5	6	5	6	5	1	20	3	2	0	1	0	0	1	0	4	6	4	0	41000	-2	-1	-1	1	-1	69	29	18	50	32	1	3	4	2	0	1
4	4	6	5	5	4	3	4	5	5	5	4	3	5	5	4	3	3	1	0	23	4	1	1	0	0	0	1	1	2	3	4	1	39000	-2	-2	-2	0	-2	50	70	49	100	73	0	4	4	3	0	0
4	4	5	6	4	1	6	4	4	1	2	3	5	4	7	7	5	4	5	0	20	4	3	0	0	1	0	0	1	3	3	5	0	38000	-1	-2	-2	-1	-1	50	49	52	49	50	1	4	4	3	0	0
1	1	7	5	4	1	2	6	4	1	1	4	6	6	7	4	4	6	1	0	28	4	1	1	0	0	0	0	0	8	8	8	1		0	1	0			80	50	19	100	56	1	1	5	3	0	0
4	4	5	3	3	2	5	3	3	3	5	4	4	5	5	5	4	4	6	0	22	8	4	0	0	0	1	0	1	7	7	7	0	42000	0	0	0	1	0	10	80	91	70	80	1	4	4	0	0	0
4	4	7	3	3	4	6	6	7	1	1	7	7	7	7	7	7	4	7	0	19	3	4	0	0	0	1	0	0	6	8	7	1	40000	0	0	0	0	0	51	50	72	51	58	0	4	6	2	0	1
5	3	6	3	3	5	5	6	6	5	6	6	5	5	5	5	1	3	2	1	22	1	1	1	0	0	0	1	0	7	8	7	0	41000	0	0	0	1	0	84	82	84	65	77	1	4	5	1	1	0
5	5	6	4	4	6	6	6	3	1	2	2	6	6	6	6	2	4	4	0	19	3	3	0	0	1	0	0	1	8	8	9	0	40000	1	1	0	0	1	90	100	80	100	93	1	5	5	2	0	1
4	4	5	5	5	2	2	6	6	1	4	3	3	5	5	4	3	5	5	0	26	4	4	0	0	0	1	1	0	10	10	10	0	45000	2	2	1	2	2	100	100	100	100	100	1	4	4	3	0	0
4	4	6	4	4	4	6	6	3	2	4	4	3	4	6	6	2	4	4	0	20	3	3	0	0	1	0	0	0	6	7	6	1	41000	-1	0	0	1	0	50	50	50	50	50	1	4	4	2	0	1
5	3	7	6	7	6	3	6	4	4	4	4	6	5	7	7	5	2	4	0	18	3	2	0	1	0	0	0	0	9	10	6	1	40000	-1	1	1	0	1	81	70	81	70	74	1	4	5	2	0	1
4	4	4	4	4	4	4	4	4	4	4	4	4	4	4	4	4	4	4	1	23	3	3	0	0	1	0	1	1	6	6	6	1	42000	-1	0	-1	1	0	50	50	50	49	50	0	4	4	2	0	1
4	4	4	6	7	1	1	4	3	1	5	7	7	7	4	7	5	7	1	0	20	5	3	0	0	1	0	1	0	4	7	7	0	40000	0	-1	0	0	0	96	100	100	100	100	1	4	5	0	0	0
4	4	5	3	4	3	5	5	5	4	4	4	4	3	6	4	3	4	4	0	21	3	3	0	0	1	0	1	1	8	9	8	1	40000	0	1	1	0	1	60	45	100	45	63	1	4	4	2	0	1
5	5	7	3	6	1	5	7	7	1	3	6	7	5	7	7	6	7	3	0	21	4	4	0	0	0	1	0	1	9	8	9	0	37000	1	1	0	-1	0	95	87	80	95	87	1	5	5	3	0	0
2	3	6	6	3	2	3	2	2	5	5	2	5	2	5	4	3	5	3	0	18	4	3	0	0	1	0	1	0	4	5	5	0	35000	-1	-1	-1	-2	-1	40	70	50	95	72	1	3	3	3	0	0
4	3	5	5	4	3	5	5	3	3	5	3	6	5	7	3	3	5	4	0	21	3	2	0	1	0	0	0	0	7	7	8	1	41000	0	0	0	1	0	55	50	65	50	55	1	4	4	2	0	1
4	5	6	1	1	1	1	1	5	1	3	2	4	2	5	3	7	5	1	0	20	5	3	0	0	1	0	0	1	4	9	7	0	38000	0	-1	1	-1	0	68	93	75	100	89	1	5	4	0	0	0
4	4	6	1	7	4	1	6	6	1	1	4	7	7	7	7	7	1	1	0	19	1	4	0	0	0	1	1	1	7	7	7	1	37000	0	0	0	-1	0	81	66	63	75	68	1	4	6	1	1	0
5	5	6	3	5	5	5	5	5	3	3	5	5	5	7	7	7	4	1	0	19	3	2	0	1	0	0	0	0	6	6	6	1	35500	-1	0	-1	-1	-1	50	50	40	70	53	0	5	5	2	0	1
3	3	6	4	6	5	6	6	4	2	5	2	2	5	1	1	1	6	2	1	22	4	2	0	1	0	0	0	0	5	5	7	1	42000	0	-1	-1	1	0	90	91	97	100	96	1	3	4	3	0	0
5	5	7	7	4	1	4	4	1	4	4	4	6	6	4	6	4	4	3	0	19	3	4	0	0	0	1	0	1	7	8	10	0	40000	2	0	0	0	1	39	50	50	50	50	0	5	4	2	0	1
4	4	6	5	3	2	3	3	4	2	5	5	3	4	3	4	3	5	3	1	23	1	2	0	1	0	0	1	0	7	7	7	0	40000	0	0	0	0	0	54	50	50	50	50	1	4	4	1	1	0
4	4	7	7	7	1	1	7	5	1	7	1	4	7	7	1	7	7	7	1	21	4	2	0	1	0	0	0	0	9	10	10	1	40000	2	1	1	0	1	50	90	90	90	90	0	4	4	3	0	0
5	5	7	2	2	1	7	7	2	1	4	3	6	7	6	6	6	6	3	0	19	4	2	0	1	0	0	0	1	7	10	8	0	40000	0	0	1	0	1	100	100	100	100	100	1	5	5	3	0	0
4	4	5	5	6	6	4	6	5	2	4	6	7	5	7	7	7	1	2	0	21	4	3	0	0	1	0	0	1	7	10	6	0	40000	-1	0	1	0	0	70	70	81	100	84	1	4	6	3	0	0
3	3	4	4	4	4	4	4	4	4	4	4	4	4	4	4	4	4	4	1	26	4	3	0	0	1	0	1	1	6	6	6	1	35500	-1	0	-1	-1	-1	29	29	29	100	53	1	3	4	3	0	0
4	4	5	2	4	2	4	6	4	2	2	5	6	6	6	6	5	2	3	0	21	3	2	0	1	0	0	1	1	8	8	8	1	45000	0	1	0	2	1	77	70	79	70	73	1	4	5	2	0	1
4	4	6	7	6	5	6	6	6	7	3	4	1	7	7	7	7	1	1	0	19	4	1	1	0	0	0	0	0	8	10	10	1	40000	2	1	1	0	1	70	60	50	100	70	0	4	5	3	0	0
5	5	5	5	5	2	5	5	5	6	5	5	5	5	3	3	3	5	4	1	21	4	3	0	0	1	0	1	1	8	9	9	1	40000	1	1	1	0	1	50	80	40	100	73	1	5	4	3	0	0
4	4	6	2	4	2	4	2	4	2	4	4	4	4	6	6	7	2	4	0	20	8	4	0	0	0	1	0	1	5	9	6	0	35500	-1	-1	1	-1	0	55	60	29	91	60	1	4	5	0	0	0
4	4	4	4	3	3	3	4	1	4	4	3	5	4	6	4	4	4	3	0	19	4	4	0	0	0	1	1	0	2	4	3	0	35500	-2	-2	-2	-1	-2	62	80	92	100	91	1	4	4	3	0	0
4	4	4	5	4	1	6	4	5	2	3	4	6	4	5	5	6	7	1	0	20	1	1	1	0	0	0	1	0	8	6	6	0	40000	-1	1	-1	0	0	90	29	50	90	56	0	4	4	1	1	0
3	3	7	2	4	4	6	6	5	4	5	5	4	6	6	6	6	5	4	0	23	1	1	1	0	0	0	0	0	4	5	7	1	40000	0	-1	-1	0	-1	81	81	80	80	80	1	3	5	1	1	0
4	4	6	6	5	2	4	6	5	2	3	7	4	6	6	6	7	4	7	0	19	4	1	1	0	0	0	0	1	5	6	6	0	40000	-1	-1	-1	0	0	50	44	70	92	69	1	4	5	3	0	0
4	4	4	4	4	4	3	5	3	4	3	4	5	5	5	3	3	4	1	0	19	4	1	1	0	0	0	0	0	5	4	10	1	35500	2	-1	-2	-1	-1	80	82	71	90	81	1	4	4	3	0	0
5	5	7	7	4	1	6	6	2	1	6	6	4	4	4	4	4	7	7				2	0	0	0	0	0	0	10	11	10	1		2	2	2			50	50	100	50	67	1	5	4	0
4	4	6	5	5	3	4	5	3	2	6	5	6	6	5	5	5	5	5	0	19	3	4	0	0	0	1	1	0	6	6	5	0	42000	-1	0	-1	1	0	49	87	100	67	85	1	4	4	2	0	1
4	4	2	2	5	6	4	4	3	2	5	5	3	5	5	5	5	3	3	0	19	3	3	0	0	1	0	1	0	4	6	7	0	40000	0	-1	-1	0	0	46	49			49	1	4	5	2	0	1
4	4	7	5	2	2	7	6	4	5	6	4	3	5	6	4	4	5	4	0	20	3	3	0	0	1	0	0	0	6	8	7	1	41500	0	0	0	1	0	49	70	70	80	73	1	4	4	2	0	1
5	2	5	5	4	1	3	3	4	5	6	5	5	5	5	4	4	4	4	0	19	3	4	0	0	0	1	0	0	11	8	11	1	41000	2	2	0	1	1	52	79	59	72	70	0	4	4	2	0	1
5	5	5	5	4	2	4	5	6	2	6	5	6	2	5	4	5	6	5	0	22	4	3	0	0	1	0	1	0	6	8	7	0	44000	0	0	0	2	0	82	81	91	91	88	1	5	4	3	0	0
5	4	7	6	7	1	7	7	6	4	7	7	7	7	7	6	4	1	1	0	22	5	4	0	0	0	1	1	1	9	11	9	1	37000	1	1	2	-1	1	50	50	50	50	50	0	5	5	0	0	0
4	4	4	5	1	1	1	1	4	4	4	4	4	4	4	4	4	6	4	1	19	4	4	0	0	0	1	0	1	6	10	6	0	35700	-1	0	1	-1	0	50	50	50	50	50	1	4	3	3	0	0
5	5	4	5	3	1	4	5	5	4	5	5	1	4	4	4	3	5	5	1	25	4	2	0	1	0	0	0	1	6	9	9	0	40000	1	0	1	0	0	61	59	60	61	60	1	5	3	3	0	0
4	4	6	4	7	1	4	4	5	1	3	2	3	2	7	5	6	6	6	0	22	4	1	1	0	0	0	1	1	7	8	8	1	40000	0	0	0	0	0	77	91	68	100	86	1	4	4	3	0	0
4	5	5	6	3	3	6	5	5	4	5	4	4	4	6	4	3	6	5	0	20	3	2	0	1	0	0	0	0	7	7	10	1	38500	2	0	0	0	0	50	40	80	40	53	1	5	4	2	0	1
4	4	7	5	6	2	5	4	2	2	4	5	4	4	5	4	4	2	5	0	20	3	3	0	0	1	0	0	0	5	5	4	1	36000	-2	-1	-1	-1	-1	47	49	50	50	50	1	4	4	2	0	1
4	4	6	6	2	2	4	4	4	1	2	4	6	6	6	6	2	6	1	0	19	8	2	0	1	0	0	0	0	6	8	5	1	36000	-1	0	0	-1	-1	50	45	51	50	49	0	4	4	0	0	0
4	4	5	5	4	3	6	5	4	5	5	3	4	4	4	4	3	5	3	0	18	3	1	1	0	0	0	0	1	7	8	7	0	40000	0	0	0	0	0	83	70	90	73	78	1	4	4	2	0	1
4	4	4	4	4	4	4	4	4	4	4	4	4	4	4	4	4	4	4	0	20	3	4	0	0	0	1	0	1	8	7	8	0	40000	0	1	0	0	0	70	60	70	60	63	1	4	4	2	0	1
5	5	6	3	6	2	3	7	4	2	5	6	7	6	7	7	6	6	6	1	21	3	2	0	1	0	0	0	1	8	9	8	0	42000	0	1	1	1	1	95	100	100	100	100	1	5	5	2	0	1
4	4	4	3	4	5	6	4	5	6	4	5	5	5	4	5	3	5	4	0	27	3	1	1	0	0	0	1	0	8	7	5	0		-1	1	0			80	87	84	53	75	0	4	4	2	0	1
4	4	5	5	5	3	3	5	4	3	4	4	5	5	5	5	4	4	5	0	20	1	3	0	0	1	0	0	0	7	9	9	1	42000	1	0	1	1	1	80	70	70	66	69	1	4	4	1	1	0
4	3	4	6	4	2	4	4	4	3	5	3	4	4	5	3	6	6	5	0	19	4	4	0	0	0	1	0	1	6	5	6	0	37000	-1	0	-1	-1	-1	75	75	75	90	80	1	4	4	3	0	0
5	5	5	2	7	1	2	6	4	2	3	3	7	5	7	5	4	5	4	1	21	2	1	1	0	0	0	1	0	8	10	9	0	46000	1	1	1	2	1	95	95	96	95	95	0	5	5	0	0	0
5	4	7	4	1	1	4	5	4	3	4	4	4	4	7	5	6	5	2	0	21	3	1	1	0	0	0	0	1	6	5	7	0	35500	0	0	-1	-1	-1	86	85	95	76	85	1	5	4	2	0	1
4	4	6	4	5	3	5	5	4	3	4	4	5	4	6	5	4	3	4	0	31	1	4	0	0	0	1	1	1	5	5	3	1	40000	-2	-1	-1	0	-1	49	50	49	49	49	0	4	4	1	1	0
4	4	4	4	6	4	3	5	4	1	4	4	5	5	6	6	4	3	2	0	24	5	2	0	1	0	0	0	1	7	8	10	0	42000	2	0	0	1	1	50	51	42	78	57	1	4	5	0	0	0
4	4	7	6	7	3	3	3	6	1	2	7	7	7	7	6	7	3	2	0	26	5	1	1	0	0	0	1	0	8	8	8	0	45000	0	1	0	2	1	75	75	95	90	87	1	4	6	0	0	0
4	5	1	5	3	2	2	5	2	3	6	5	6	5	7	6	6	6	6	0	19	4	4	0	0	0	1	0	1	6	8	8	0	43000	0	0	0	1	0	64	87	77	88	84	1	5	4	3	0	0
5	5	6	5	6	6	3	7	6	5	6	3	5	6	5	6	4	3	5	1	20	3	1	1	0	0	0	0	1	10	11	10	0	40000	2	2	2	0	1	60	45	85	51	60	1	5	5	2	0	1
3	4	6	2	2	2	6	6	5	6	5	5	3	5	5	5	3	5	4	0	21	1	3	0	0	1	0	1	1	6	10	6	1	40000	-1	0	1	0	0	85	60	70	74	68	1	4	4	1	1	0
4	5	5	4	4	3	6	4	1	3	7	2	5	5	5	4	4	5	4	0	19	1	2	0	1	0	0	0	1	4	3	5	0	42000	-1	-1	-2	1	-1	100	96	96	100	97	0	5	4	1	1	0
4	4	7	6	5	4	6	6	7	1	6	4	3	5	7	7	6	6	7	0	19	4	1	1	0	0	0	0	1	2	4	5	0	35000	-1	-2	-2	-2	-2	85	80	75	90	82	1	4	5	3	0	0
5	5	7	3	5	6	1	7	5	2	2	3	7	6	7	6	4	1	2	0	20	4	2	0	1	0	0	1	1	8	8	10	1	45000	2	1	0	2	1	86	84	86	90	87	1	5	6	3	0	0
4	4	5	5	1	1	7	1	5	4	6	4	1	1	7	7	4	4	3	0	18	3	4	0	0	0	1	0	0	5	4	5	1	38000	-1	-1	-2	-1	-1	70	51	82	69	67	1	4	3	2	0	1
4	4	5	6	2	4	4	4	6	6	6	6	6	6	6	6	6	6	6	0	18	3	3	0	0	1	0	1	0	8	8	9	0	38000	1	1	0	-1	0	95	96	100	98	98	1	4	4	2	0	1
4	4	6	6	5	3	3	4	1	3	7	3	4	5	5	4	5	5	6	0	21	4	2	0	1	0	0	1	1	10	10	11	1	41000	2	2	1	1	1	30	100	30	100	77	1	4	4	3	0	0
4	3	4	4	5	3	4	4	5	3	4	4	4	4	4	3	4	5	4	0	20	3	4	0	0	0	1	1	1	6	5	10	1	35500	2	0	-1	-1	0	79	30	69	76	58	0	4	4	2	0	1
4	3	7	5	5	1	4	5	6	2	4	5	6	7	7	5	6	6	5	1	18	3	1	1	0	0	0	0	1	6	6	6	0	40000	-1	0	-1	0	0	91	95	100	100	98	0	4	5	2	0	1
4	4	6	5	6	5	4	4	4	3	4	5	5	5	6	5	3	5	4	1	18	4	3	0	0	1	0	0	1	6	10	7	0	40000	0	0	1	0	0	80	100	90	100	97	1	4	5	3	0	0
3	3	4	3	3	4	4	4	5	3	5	4	4	4	7	6	4	4	5	0	19	3	1	1	0	0	0	0	0	6	5	5	1	40000	-1	0	-1	0	-1	80	80	80	80	80	0	3	4	2	0	1
5	4	5	4	3	3	5	5	5	3	4	3	5	5	5	4	3	4	3	1	18	3	4	0	0	0	1	1	0	7	7	7	0	42000	0	0	0	1	0	80	80	91	75	82	1	5	4	2	0	1
4	4	5	3	5	4	5	5	5	3	5	4	5	3	6	7	3	4	5				4	0	0	0	0	1	0	5	4	6	0		-1	-1	-2			73	54	83	41	59	1	4	4	0
4	4	4	5	6	2	5	5	3	2	5	3	6	4	6	5	2	6	3	0	21	3	2	0	1	0	0	0	0	4	6	9	1	40000	1	-1	-1	0	0	45	50	80	49	60	1	4	4	2	0	1
4	4	4	5	4	4	3	3	3	5	3	4	3	5	5	5	4	6	5	1	20	3	2	0	1	0	0	1	1	10	8	10	1	43000	2	2	0	1	1	50	81	71	81	78	0	4	4	2	0	1
5	4	7	7	6	2	4	5	6	4	4	4	6	6	7	6	3	4	5	0	21	4	1	1	0	0	0	1	1	8	8	9	1	37000	1	1	0	-1	0	50	39	50	50	46	0	5	5	3	0	0
3	3	3	4	5	6	4	5	4	3	5	4	4	6	4	4	4	4	4	0	19	3	1	1	0	0	0	0	1	5	6	8	0	36000	0	-1	-1	-1	-1	64	51	85	51	62	0	3	4	2	0	1
4	5	3	1	5	5	3	2	3	6	7	2	1	5	5	6	4	6	2	1	18	3	1	1	0	0	0	0	1	8	9	8	0	38000	0	1	1	-1	0	50	50	81	64	65	0	5	4	2	0	1
4	2	7	5	2	1	6	6	4	1	7	7	4	4	7	7	2	6	5				3	0	0	0	0	1	0	4	5	7	0		0	-1	-1			69	74	70	70	71	1	3	4	0
5	4	6	2	5	4	4	5	5	3	3	4	5	4	5	5	4	4	4	1	19	3	3	0	0	1	0	1	0	8	8	5	0	40000	-1	1	0	0	0	75	80	70	63	71	1	5	5	2	0	1
5	1	7	1	4	1	3	7	5	1	4	3	4	7	7	4	3	6	4	1	19	3	1	1	0	0	0	1	0	5	8	8	0	38000	0	-1	0	-1	0	100	100	100	100	100	1	3	5	2	0	1
3	3	7	7	6	4	2	3	5	7	7	7	7	4	5	4	5	3	6	0	18	2	4	0	0	0	1	1	1	3	8	6	1	40000	-1	-2	0	0	0	70	50	100	40	63	1	3	4	0	0	0
4	4	6	6	4	4	4	6	4	4	4	4	4	4	7	4	7	4	4	0	18	1	2	0	1	0	0	1	0	7	10	8	0	40000	0	0	1	0	1	50	51	48	50	50	0	4	4	1	1	0
5	4	4	5	5	2	6	4	4	3	3	4	5	4	7	4	7	4	4	0	18	1	2	0	1	0	0	1	1	7	7	7	1	36000	0	0	0	-1	0	100	100	100	100	100	1	5	4	1	1	0
4	4	7	5	5	4	4	5	5	5	4	4	5	6	7	6	7	5	6	0	18	3	2	0	1	0	0	0	0	9	9	8	1	42000	0	1	1	1	1	43	34	80	45	53	1	4	5	2	0	1
4	4	4	6	1	1	7	1	1	1	7	1	1	1	1	1	1	7	7	1	19	3	4	0	0	0	1	0	0	6	7	6	1	40000	-1	0	0	0	0	80	80	100	80	87	0	4	2	2	0	1
4	5	3	1	4	4	4	7	6	1	3	2	1	7	7	7	7	2	1	0	21	3	3	0	0	1	0	1	0	9	11	2	0	35500	-3	1	2	-1	0	100	50	30	91	57	0	5	5	2	0	1
5	5	7	4	4	4	1	7	6	4	2	5	6	6	7	7	7	2	2	1	18	3	3	0	0	1	0	1	1	8	10	8	1	36000	0	1	1	-1	0	80	70	70	70	70	1	5	6	2	0	1
4	4	6	7	5	1	7	7	1	1	7	1	3	5	5	3	3	6	2	1	21	8	3	0	0	1	0	0	0	10	8	8	1	45000	0	2	0	2	1	50	50	50	50	50	1	4	3	0	0	0
4	5	7	5	5	2	1	4	2	4	6	4	6	4	6	5	4	5	5	0	18	3	3	0	0	1	0	0	0	9	7	9	1	42000	1	1	0	1	1	80	33	86	30	50	1	5	4	2	0	1
5	5	5	4	3	3	4	4	4	4	4	3	5	4	6	4	3	4	5	0	19	3	2	0	1	0	0	1	1	8	10	7	1	41500	0	1	1	1	1	55	48	60	39	49	0	5	4	2	0	1
5	5	5	2	5	4	2	4	4	2	2	5	5	6	4	6	6	2	2	0	18	1	2	0	1	0	0	0	1	8	9	7	0	42000	0	1	1	1	1	65	70	81	86	79	1	5	5	1	1	0
5	5	5	3	5	2	2	4	5	2	4	5	6	5	6	5	3	3	5	0	19	4	4	0	0	0	1	1	0	7	4	7	0	37000	0	0	-2	-1	-1	40	50	50	100	67	1	5	5	3	0	0
5	5	6	2	5	1	5	4	4	4	6	5	4	5	5	7	5	6	7	0	19	3	2	0	1	0	0	0	0	8	8	9	1	40500	1	1	0	0	1	80	80	90	80	83	0	5	4	2	0	1
5	3	4	4	1	4	1	4	3	1	1	4	7	4	7	4	7	4	7	0	21	4	4	0	0	0	1	1	0	8	7	8	0	35500	0	1	0	-1	0	70	40	50	80	57	0	4	5	3	0	0
4	2	7	2	7	5	6	7	7	2	3	7	5	7	7	7	7	2	5	0	20	3	3	0	0	1	0	1	1	3	4	3	1	36000	-2	-2	-2	-1	-2	100	91	100	100	97	0	3	6	2	0	1
5	5	7	7	6	7	7	6	5	6	6	7	6	7	6	7	7	7	6	1	19	3	1	1	0	0	0	0	0	8	10	6	1		-1	1	1			70	91	100	90	94	0	5	5	2	0	1
3	4	6	3	3	5	3	5	6	3	3	5	6	6	6	6	6	2	2				3	0	0	0	0	1	0	6	6	5	0		-1	0	-1			51	49	59	49	52	1	4	5	0
5	3	7	1	6	1	7	7	2	2	6	4	6	6	7	7	7	3	1	0	20	3	2	0	1	0	0	1	0	8	8	6	0	38000	-1	1	0	-1	0	80	93	100	60	84	1	4	5	2	0	1
4	4	4	7	5	2	4	5	4	2	5	4	4	5	5	3	4	5	5	0	21	1	1	1	0	0	0	0	0	8	9	8	1	45000	0	1	1	2	1	93	84	40	51	58	1	4	4	1	1	0
5	5	6	1	7	2	4	4	1	1	4	7	7	7	7	7	7	1	3	0	21	1	1	1	0	0	0	1	1		6		1	40000			-1	0		100	50	49	49	49	0	5	6	1	1	0
5	4	6	4	5	2	4	4	4	4	3	5	5	6	5	7	5	4	3	0	18	3	3	0	0	1	0	0	1	5	9	6	0	38000	-1	-1	1	-1	0	45	50	65	55	57	1	5	5	2	0	1
1	1	6	4	5	2	5	4	6	3	5	5	4	2	5	5	6	4	2				2	0	0	0	0	1	1	9	10	7	1		0	1	1			81	70	100	70	80	0	1	4	0
4	4	7	5	7	5	4	6	4	1	2	6	7	7	6	6	7	4	4	0	18	3	1	1	0	0	0	1	1	7	6	7	1	40000	0	0	-1	0	0	93	74	100	94	89	1	4	6	2	0	1
4	5	3	5	5	1	6	4	5	3	5	6	2	2	5	5	7	5	4	0	20	3	4	0	0	0	1	0	0	6	6	8	1	44000	0	0	-1	2	0	65	50	75	50	58	1	5	4	2	0	1
4	4	7	5	7	6	7	7	6	4	4	5	6	6	6	6	5	4	3	0	18	1	2	0	1	0	0	1	1	7	9	8	1	42000	0	0	1	1	1	90	80	85	90	85	1	4	5	1	1	0
4	4	4	6	4	2	4	5	5	4	5	5	5	5	6	5	5	5	5	0	21	4	3	0	0	1	0	0	0	8	6	9	1	45000	1	1	-1	2	1	80	71	50	91	71	0	4	4	3	0	0
3	4	4	2	6	1	4	5	5	1	4	7	4	6	7	7	7	4	3	0	21	1	3	0	0	1	0	0	1	4	2	6	0	36000	-1	-1	-3	-1	-1	82	80	28	71	60	1	4	5	1	1	0
4	5	5	4	5	4	6	7	5	3	5	2	4	6	5	5	4	5	7	0	18	3	2	0	1	0	0	0	1	4	4	4	0	40000	-2	-1	-2	0	-1	44	42	85	43	57	1	5	4	2	0	1
5	4	7	7	2	5	5	6	4	3	4	5	6	6	7	7	7	7	2	0	18	4	3	0	0	1	0	0	0	6	9	9	1	36000	1	0	1	-1	0	46	50	50	50	50	1	5	5	3	0	0
4	4	7	5	6	6	6	6	4	6	4	4	6	6	7	6	5	5	4	2	19	6	4	0	0	0	1	0	0	10	7	11	1	43000	2	2	0	1	1	9	70	91	60	74	1	4	5	2	0	1
3	4	7	2	4	2	4	5	6	1	5	7	6	7	7	6	7	4	6	0	25	3	1	1	0	0	0	0	0	10	11	11	1	35500	2	2	2	-1	1	9	60	50	40	50	1	4	5	2	0	1
5	5	4	2	1	2	4	7	4	1	3	3	7	7	7	7	7	7	4	0	19	1	2	0	1	0	0	1	0	7	4	8	0	41000	0	0	-2	1	0	100	100			100	1	5	5	1	1	0
4	4	7	7	7	3	4	7	4	5	4	6	7	7	7	7	4	5	5	0	18	3	1	1	0	0	0	1	0	9	8	8	0	40000	0	1	0	0	1	100	100	100	100	100	1	4	5	2	0	1
5	5	5	3	5	2	6	4	3	5	7	4	7	4	2	5	2	2	4	0	19	4	2	0	1	0	0	1	1	9	6	9	1	42000	1	1	-1	1	1	40	50	50	60	53	1	5	4	3	0	0
5	4	7	1	5	1	1	4	4	3	5	2	7	7	6	5	2	7	1	1	22	1	3	0	0	1	0	0	0	8	7	8	1	41000	0	1	0	1	0	100	100	81	100	94	1	5	5	1	1	0
4	5	6	2	5	3	4	5	3	2	2	2	6	4	5	7	6	4	6	0	21	3	2	0	1	0	0	0	0	8	5	8	1	40000	0	1	-1	0	0	65	70	90	70	77	1	5	5	2	0	1
4	5	6	2	4	4	5	6	4	3	5	5	6	4	7	6	6	4	2	0	18	1	4	0	0	0	1	1	0	6	6	5	0	42000	-1	0	-1	1	0	91	85	78	87	83	1	5	5	1	1	0
5	4	6	4	5	3	5	6	4	3	3	3	6	6	6	6	3	5	3	0	18	5	4	0	0	0	1	0	0	6	6	9	1	37000	1	0	-1	-1	0	80	40	50	40	43	1	5	5	0	0	0
4	4	7	5	7	6	3	7	7	3	5	3	7	6	7	6	5	3	2	0	20	8	1	1	0	0	0	0	0	7	5	8	1	40000	0	0	-1	0	0	70	60	90	80	77	1	4	6	0	0	0
5	5	7	7	7	6	7	7	5	7	7	7	7	7	7	7	7	7	7	0	18	3	1	1	0	0	0	0	1	9	11	9	0	40000	1	1	2	0	1	50	48	95		72	1	5	5	2	0	1
4	1	5	2	1	1	4	1	6	5	3	4	2	4	4	3	2	5	6	0	19	3	2	0	1	0	0	1	0	7	5	9	0		1	0	-1			25	50	50	85	62	1	3	3	2	0	1
4	4	6	4	3	4	3	3	1	2	5	4	6	2	2	4	3	5	3	0	23	4	2	0	1	0	0	1	0	8	7	8	0	45000	0	1	0	2	1	30	80	80	90	83	1	4	4	3	0	0
5	4	6	4	4	5	7	4	5	1	4	4	3	1	7	4	6	4	1	0	19	3	4	0	0	0	1	0	1	5	6	7	0	36000	0	-1	-1	-1	-1	90	90	90	91	90	1	5	4	2	0	1
4	4	7	5	6	5	4	6	5	3	4	5	6	6	5	5	3	3	5	0	18	3	3	0	0	1	0	0	0	8	7	8	1	37000	0	1	0	-1	0	84	85	85	89	86	0	4	5	2	0	1
4	4	5	3	5	4	5	4	3	2	4	5	6	6	6	7	6	5	4	0	18	3	1	1	0	0	0	0	1	7	9	8	0	37000	0	0	1	-1	0	70	70	100	70	80	1	4	5	2	0	1
4	4	6	4	5	3	3	7	3	2	3	3	4	7	7	4	7	5	1	0	20	1	1	1	0	0	0	1	1	6	8	6	1	40000	-1	0	0	0	0	100	100	100	100	100	1	4	5	1	1	0
3	3	4	6	3	4	6	3	4	6	3	7	5	4	5	4	6	5	6	1	19	3	1	1	0	0	0	0	0	6	9	6	1	36000	-1	0	1	-1	0	62	77	52	60	63	0	3	4	2	0	1
4	5	6	2	6	6	6	7	6	1	4	6	4	7	6	7	7	4	1	0	19	3	4	0	0	0	1	1	0	6	7	7	0	37000	0	0	0	-1	0	87	91	91	90	91	1	5	6	2	0	1
4	4	5	3	5	3	2	7	2	2	2	3	7	6	5	5	5	5	2	0	18	3	2	0	1	0	0	0	1	8	8	5	0	40000	-1	1	0	0	0			50		50	1	4	5	2	0	1
4	5	6	3	1	1	5	6	3	1	3	4	1	6	7	5	7	7	3	0	18	3	2	0	1	0	0	1	0	5	6	7	0	42000	0	-1	-1	1	0	81	50	52	50	51	1	5	4	2	0	1
4	4	7	7	1	1	7	1	1	7	7	7	7	7	4	7	1	1	1	1	20	4	1	1	0	0	0	1	0	3	4	1	0	35500	-3	-2	-2	-1	-2	95	100	51	100	84	1	4	4	3	0	0
4	5	4	4	4	2	5	5	3	5	5	5	5	6	6	6	7	6	4	1	18	3	3	0	0	1	0	0	0	9	10	10	1	41000	2	1	1	1	1	50	49	50	49	49	0	5	4	2	0	1
5	5	6	4	6	7	6	7	2	2	7	5	6	7	7	7	5	5	1	1	18	8	1	1	0	0	0	1	1	8	6	9	1	37000	1	1	-1	-1	0	91	89	66	85	80	1	5	5	0	0	0
4	2	7	6	3	1	6	6	2	3	5	6	1	1	5	5	4	6	1	0	21	2	2	0	1	0	0	0	1	7	8	8	0	42000	0	0	0	1	0	90	95	45	80	73	1	3	4	0	0	0
4	4	4	3	4	2	5	5	3	2	5	5	5	5	6	5	5	5	3	0	18	3	2	0	1	0	0	0	1	4	8	5	0		-1	-1	0			91	91	100	91	94	0	4	4	2	0	1
4	4	3	3	4	3	3	5	5	3	4	3	4	4	5	4	5	3	3	0	18	3	4	0	0	0	1	0	0	5	6	5	1	40000	-1	-1	-1	0	-1	50	50	90	50	63	1	4	4	2	0	1
4	4	5	4	4	3	5	4	3	3	4	4	6	5	5	4	7	4	5	0	21	4	3	0	0	1	0	1	0	6	8	6	0	42000	-1	0	0	1	0	75	81	82	100	88	1	4	4	3	0	0
5	3	6	4	2	2	6	4	5	2	5	5	3	5	5	5	3	5	2	1	21	1	1	1	0	0	0	1	0	7	7	8	0	44000	0	0	0	2	1	73	68	40	70	59	1	4	4	1	1	0
3	3	6	2	4	2	3	6	4	2	2	3	3	5	5	6	5	4	6	0	26	1	1	1	0	0	0	0	1	3	4	5	0	40000	-1	-2	-2	0	-1	80	50	50	50	50	1	3	5	1	1	0
5	4	5	2	6	2	6	5	6	2	5	2	7	3	4	5	2	2	1	0	19	3	2	0	1	0	0	0	1	6	5	6	0	44000	-1	0	-1	2	0	81	46	92	51	63	1	5	5	2	0	1
4	4	7	7	7	1	1	4	2	1	3	3	7	7	4	3	5	7	1	0	18	4	4	0	0	0	1	1	1	5	8	7	1	40000	0	-1	0	0	0	0	100	29	100	76	1	4	5	3	0	0
4	4	5	5	5	3	4	5	3	3	5	4	4	4	5	5	5	5	3	0	21	3	1	1	0	0	0	1	1	8	9	7	1	36000	0	1	1	-1	0	70	71	80	80	77	1	4	4	2	0	1
4	4	4	6	2	2	6	2	5	1	5	2	2	2	5	4	2	6	2	0	25	2	1	1	0	0	0	0	0	6	11	8	1	38000	0	0	2	-1	0	30	65	14	55	45	1	4	3	0	0	0
4	4	4	4	4	3	3	5	5	1	7	4	7	7	7	7	7	4	3	0	20	5	4	0	0	0	1	1	1	5	7	5	1	45000	-1	-1	0	2	0	100	98	95	100	98	1	4	5	0	0	0
3	2	4	3	2	3	3	3	4	5	5	3	5	5	5	5	4	5	5	0	18	3	4	0	0	0	1	0	1	4	5	4	0	35500	-2	-1	-1	-1	-1	50	49	60	50	53	0	3	4	2	0	1
4	4	7	2	4	6	4	4	5	5	3	4	4	4	6	6	4	2	5	0	23	3	1	1	0	0	0	0	1	1	3	3	0	36000	-2	-3	-2	-1	-2	50	50	50	50	50	1	4	5	2	0	1
5	5	5	4	4	3	5	5	5	2	3	4	5	5	6	6	6	5	5	0	19	8	1	1	0	0	0	1	0	9	9	9	0	40000	1	1	1	0	1	95	95	95	95	95	1	5	5	0	0	0
3	4	7	2	6	2	6	5	5	1	5	3	5	2	5	6	2	6	5	1	33	1	2	0	1	0	0	1	0	7	9	9	0	40000	1	0	1	0	1	100	89	95	100	95	1	4	4	1	1	0
4	4	7	5	6	6	6	6	5	4	5	4	5	5	5	5	5	6	3	0	18	1	4	0	0	0	1	0	0	5	8	7	1	42000	0	-1	0	1	0	75	57	75	52	61	1	4	5	1	1	0
5	5	5	5	6	2	6	5	5	5	6	6	6	3	4	5	5	6	5	0	21	5	2	0	1	0	0	0	1	7	8	6	0	37000	-1	0	0	-1	0	66	48	36	84	56	0	5	4	0	0	0
4	4	7	7	7	1	3	7	6	3	7	3	7	7	6	4	1	7	4	1	18	1	3	0	0	1	0	0	1	11	7	9	0	36000	1	2	0	-1	0	80	48	66	49	54	1	4	4	1	1	0
4	2	5	3	4	2	4	5	3	6	5	2	4	5	3	5	3	5	4	1	18	3	4	0	0	0	1	1	1	6	10	9	1	42000	1	0	1	1	1	88	74	69	80	74	1	3	4	2	0	1
4	4	5	3	4	3	3	5	4	2	3	4	4	4	5	5	4	5	6	0	21	3	3	0	0	1	0	1	1	5	4	5	1	43000	-1	-1	-2	1	-1	55	55	55	55	55	0	4	4	2	0	1
5	5	7	1	4	7	1	7	4	7	1	7	5	7	7	7	7	1	7	0	20	3	1	1	0	0	0	1	0	10	11	11	0	40000	2	2	2	0	1	90	80	100	80	87	0	5	6	2	0	1
5	5	7	1	6	4	6	7	1	2	6	1	6	7	7	7	2	2	2	1	20	3	1	1	0	0	0	1	1	7	10	9	1	41000	1	0	1	1	1	80	80	90	90	87	1	5	5	2	0	1
4	4	5	3	5	1	3	6	6	3	1	7	3	4	6	7	3	4	3	0	21	4	4	0	0	0	1	0	1	2	3	3	0	40000	-2	-2	-2	0	-2	50	60	80	49	63	1	4	5	3	0	0
4	2	3	5	3	5	6	5	5	3	3	3	3	5	4	5	7	3	3	0	20	1	3	0	0	1	0	0	1	5	3	3	0	40000	-2	-1	-2	0	-1		30	40		35	1	3	4	1	1	0
4	4	5	7	5	2	3	5	5	5	5	4	5	5	6	5	4	5	3	0	21	3	2	0	1	0	0	1	0	8	9	9	0	38000	1	1	1	-1	1	88	82	85	80	82	1	4	4	2	0	1
5	5	7	1	5	5	3	5	3	3	3	3	5	5	7	7	7	3	1	0	21	1	4	0	0	0	1	1	1	7	6	6	1	45000	-1	0	-1	2	0	50	50	50	50	50	1	5	5	1	1	0
4	4	6	6	6	1	4	4	5	1	1	7	5	5	5	6	7	7	7	0	25	3	2	0	1	0	0	0	0	7	7	8	1	40000	0	0	0	0	0	50	50	43	60	51	1	4	5	2	0	1
3	4	4	4	4	3	3	4	5	3	2	5	4	5	6	5	4	5	5				2	0	0	0	0	1	0	5	6	8	0		0	-1	-1			75	70	91	65	75	1	4	4	0
4	4	5	2	3	4	4	5	5	5	4	5	5	5	5	5	5	3	4	0	21	3	4	0	0	0	1	0	0	6	5	7	1	45000	0	0	-1	2	0	59	49	60	52	54	1	4	5	2	0	1
4	4	5	6	5	3	4	4	6	4	5	4	5	5	5	5	6	6	5	0	21	4	4	0	0	0	1	0	1	8	9	7	0	39000	0	1	1	0	0	80	70	75	100	82	1	4	4	3	0	0
4	4	7	5	7	3	3	7	3	5	6	7	7	6	6	6	7	6	3	0	19	4	4	0	0	0	1	1	0	8	9	9	0	35500	1	1	1	-1	0	70	86	86	86	86	1	4	5	3	0	0
4	4	6	5	5	1	4	4	6	4	3	3	4	4	4	5	3	6	5	0	22	3	4	0	0	0	1	1	0	7	4	8	0	38000	0	0	-2	-1	0	19	86	36	50	57	0	4	4	2	0	1
4	4	6	6	5	7	2	5	5	7	6	4	5	6	6	6	3	5	5	0	24	1	1	1	0	0	0	0	0	4	6	7	1	38000	0	-1	-1	-1	-1	50	50	51	51	51	1	4	4	1	1	0
3	3	4	4	4	4	4	4	4	4	4	4	4	4	4	4	4	4	4	0	20	4	2	0	1	0	0	0	0	4	6	3	1	45000	-2	-1	-1	2	-1	50	100	100	100	100	0	3	4	3	0	0
2	3	5	5	5	1	7	4	4	1	1	3	7	7	7	7	7	4	1	0	20	3	4	0	0	0	1	1	1	1	6	3	1	35500	-2	-3	-1	-1	-2	44	80	80	80	80	1	3	5	2	0	1
5	5	5	3	4	5	6	4	4	4	4	4	5	5	4	4	4	6	4				4	0	0	0	0	0	1	6	8	5	0		-1	0	0			80	28			28	0	5	4	0
3	3	4	7	1	1	7	1	4	4	4	4	4	4	7	1	1	7	4	1	20	6	2	0	1	0	0	0	1	10	3	3	0	35000	-2	2	-2	-2	-1	100	100	100	70	90	0	3	3	2	0	1
5	5	6	2	7	3	3	6	6	2	2	6	7	6	6	7	3	4	2	0	20	4	4	0	0	0	1	1	0	10	10	9	0	40000	1	2	1	0	1	80	70	96	80	82	1	5	6	3	0	0
5	5	4	7	1	1	7	7	4	5	3	4	5	4	4	3	4	3	3	0	25	1	2	0	1	0	0	1	1			11	1	40000	2			0		51	88	32	35	52	1	5	4	1	1	0
4	3	5	6	6	2	6	4	1	2	6	2	4	3	5	3	1	7	4	0	30	1	2	0	1	0	0	1	0	6	6	6	0	37500	-1	0	-1	-1	-1	70	50	60	50	53	1	4	3	1	1	0
4	4	6	5	4	5	4	6	5	2	4	7	5	6	5	5	5	2	4	1	18	5	3	0	0	1	0	0	0	7	7	6	1	42000	-1	0	0	1	0	49	50	49	50	50	0	4	5	0	0	0
4	4	5	5	7	4	5	6	5	2	6	5	7	6	6	7	3	6	4	0	18	1	4	0	0	0	1	1	1	6	9	7	1	40000	0	0	1	0	0	60	50	39	50	46	0	4	5	1	1	0
3	3	6	7	2	1	2	4	5	2	6	3	2	5	6	4	2	7	3	0	38	1	1	1	0	0	0	1	0	8	9	6	0	37000	-1	1	1	-1	0	90	91	90	91	91	0	3	4	1	1	0
5	5	4	5	4	3	2	3	5	4	4	7	6	5	5	6	6	3	3	0	20	3	4	0	0	0	1	1	0	10	9	9	0		1	2	1			49	86	90	86	87	1	5	5	2	0	1
4	4	6	2	7	2	3	5	3	1	3	4	5	4	6	4	6	5	4	0	22	8	2	0	1	0	0	1	1	7	7	7	1	37500	0	0	0	-1	0	70	70	70	70	70	1	4	5	0	0	0
3	4	6	6	4	5	6	5	6	6	5	5	5	5	6	5	5	6	6	0	20	3	1	1	0	0	0	0	1	5	7	8	0	35000	0	-1	0	-2	-1	50	36	42	44	41	0	4	4	2	0	1
4	3	7	6	6	7	5	5	6	6	5	7	6	6	7	6	7	6	7	1	21	3	3	0	0	1	0	0	0	4	8	5	1	36000	-1	-1	0	-1	-1	89	87	91	92	90	1	4	5	2	0	1
4	5	7	7	6	2	6	4	1	5	5	4	4	4	2	5	2	6	4	1	20	3	1	1	0	0	0	0	0	5	11	7	1	40000	0	-1	2	0	0	50	50	50	50	50	0	5	3	2	0	1
3	3	7	3	7	7	5	6	7	1	6	7	7	6	7	7	7	4	1	0	56	4	3	0	0	1	0	0	0	3	3	7	1	42000	0	-2	-2	1	-1		70	0	91	54	1	3	6	3	0	0
4	4	7	7	1	2	7	6	7	7	6	1	1	4	6	4	4	5	5	0	21	3	1	1	0	0	0	0	0	5	5	5	1	35500	-1	-1	-1	-1	-1	80	49	80	1	43	0	4	3	2	0	1
4	4	3	4	3	3	5	4	4	3	4	4	4	4	5	5	4	4	4				3	0	0	0	0	1	0	8	9	8	0		0	1	1			81	91	89	86	89	1	4	4	0
5	5	6	4	4	3	3	5	4	2	5	6	5	5	4	4	3	5	4	0	20	4	4	0	0	0	1	0	1	7	7	8	0	42000	0	0	0	1	0	90	90	90	95	92	1	5	4	3	0	0
4	4	7	5	7	1	1	1	2	1	4	4	7	1	4	4	2	6	4	0	20	4	2	0	1	0	0	1	0	7	6	8	0	41000	0	0	-1	1	0	44	50	50	50	50	1	4	4	3	0	0
4	3	6	4	2	2	2	6	3	6	6	3	1	4	5	3	1	6	4	0	18	3	1	1	0	0	0	1	1	5	8	6	1	36000	-1	-1	0	-1	-1	49	70	50	50	57	0	4	3	2	0	1
5	5	6	3	5	3	4	5	5	3	5	5	4	4	6	6	5	6	3	1	21	3	2	0	1	0	0	0	1	6	8	8	0	40000	0	0	0	0	0	49	50	59	39	49	1	5	5	2	0	1
4	4	5	3	6	1	4	4	3	1	4	1	7	3	7	3	4	6	6	0	27	1	4	0	0	0	1	0	0	7	11	11	1	45000	2	0	2	2	2	60	60	60	60	60	1	4	4	1	1	0
4	4	6	5	6	4	2	6	3	2	3	6	6	5	6	6	6	3	2	0	18	3	2	0	1	0	0	1	0	7	8	7	0		0	0	0			66	65	81	65	70	0	4	5	2	0	1
3	4	6	5	5	5	6	4	3	3	5	3	5	5	5	4	3	6	5	0	18	3	2	0	1	0	0	0	1	5	4	9	0	38000	1	-1	-2	-1	-1	71	43	95	61	66	1	4	4	2	0	1
5	5	7	7	4	1	1	7	4	1	1	7	7	7	7	7	7	7	4	0	21	4	1	1	0	0	0	1	1	1	11	4	1	38000	-2	-3	2	-1	-1	50	30	50	85	55	1	5	5	3	0	0
4	4	5	3	3	4	5	4	5	3	3	5	5	5	6	5	4	3	5				1	0	0	0	0	1	1	5	7	5	1		-1	-1	0			34	45	70	50	55	0	4	5	0
4	5	6	4	5	3	4	4	3	2	4	4	5	4	5	5	4	4	4	0	21	3	1	1	0	0	0	0	0	6	10	8	1	40000	0	0	1	0	0	100	91	100	100	97	1	5	4	2	0	1
4	4	6	6	5	2	4	5	5	4	5	5	4	4	4	5	4	4	4	0	25	3	3	0	0	1	0	0	1	8	8	8	0	38000	0	1	0	-1	0	50	70	49	82	67	0	4	4	2	0	1
4	4	7	4	7	6	4	7	1	2	4	5	7	7	7	7	5	4	1	0	23	1	2	0	1	0	0	1	1	7	5	5	1	41000	-1	0	-1	1	0	85	66	65	50	60	1	4	6	1	1	0
4	5	7	7	6	1	7	5	5	4	6	4	2	3	5	4	1	5	6	0	20	1	1	1	0	0	0	0	1	3	7	5	0		-1	-2	0			95	80	93	92	88	1	5	3	1	1	0
5	5	4	4	5	1	5	4	4	4	5	4	3	4	4	4	2	3	4	0	22	3	3	0	0	1	0	1	0	7	11	7	0		0	0	2			50	50	40	50	47	0	5	4	2	0	1
4	4	5	3	6	3	5	4	5	4	3	4	5	5	6	5	5	4	4	0	20	3	2	0	1	0	0	1	1	8	9	8	1	38000	0	1	1	-1	0	75	50	80	55	62	1	4	5	2	0	1
5	5	7	2	3	1	6	6	3	7	6	2	2	7	6	6	7	6	6	0	24	3	3	0	0	1	0	1	1	7	7	8	1	43000	0	0	0	1	0	50	50	50	50	50	1	5	4	2	0	1
4	4	6	3	3	5	4	5	5	3	3	6	5	6	6	5	5	3	3	0	23	3	2	0	1	0	0	0	1	3	4	5	0	36000	-1	-2	-2	-1	-1	80	41	58	69	56	1	4	5	2	0	1
3	3	7	6	7	6	7	7	7	7	5	5	7	7	7	7	6	6	3	0	19	3	3	0	0	1	0	0	0	9	8	9	1	36000	1	1	0	-1	0	91	80	96	80	85	1	3	5	2	0	1
5	4	6	5	4	4	5	4	2	3	4	4	7	6	7	5	4	6	2	2	18	3	2	0	1	0	0	1	0	5	8	8	0	39500	0	-1	0	0	0	70	50	50	90	63	0	5	4	2	0	1
5	5	6	4	5	1	4	7	7	1	6	5	6	5	6	5	4	6	7	0	18	1	3	0	0	1	0	0	1	8	5	6	0	42000	-1	1	-1	1	0	100	100	100	100	100	1	5	5	1	1	0
5	4	7	5	5	2	7	7	2	6	3	3	6	6	6	5	3	4	2	0	22	4	1	1	0	0	0	0	0	8	7	7	1	45000	0	1	0	2	1	90	96	100	100	99	1	5	4	3	0	0
4	4	7	7	6	5	6	6	6	6	6	3	6	5	5	5	7	4	4	0	19	3	1	1	0	0	0	1	1	8	8	7	1	42000	0	1	0	1	0	48	64	69	39	57	0	4	4	2	0	1
4	4	5	5	4	2	3	4	4	3	4	4	6	5	6	4	5	3	4	0	18	1	3	0	0	1	0	1	0	4	7	4	0	42000	-2	-1	0	1	-1	75	70	80	85	78	1	4	4	1	1	0
4	4	5	7	3	2	2	5	4	1	7	3	3	4	3	2	2	7	2	1	18	2	2	0	1	0	0	1	0	6	6	8	0	42500	0	0	-1	1	0	60	80	52	90	74	1	4	3	0	0	0
4	4	5	4	3	2	4	4	2	4	5	3	3	4	4	3	2	5	5	0	20	8	2	0	1	0	0	0	1	7	8	6	0	36000	-1	0	0	-1	0	54	72	61	63	65	1	4	3	0	0	0
3	4	7	4	7	3	6	7	7	2	6	4	7	7	7	7	7	4	4	0	27	3	1	1	0	0	0	0	0	7	4	7	1	39000	0	0	-2	0	0	59	60			60	0	4	5	2	0	1
4	4	6	5	5	4	4	5	4	3	3	4	4	5	7	5	7	4	3	0	19	5	3	0	0	1	0	0	0	6	9	7	1	40000	0	0	1	0	0	50	100	20	70	63	1	4	5	0	0	0
4	4	7	6	5	1	6	7	4	2	5	4	4	5	4	6	6	6	6	0	18	1	4	0	0	0	1	0	0	6	7	7	1	41000	0	0	0	1	0	50	50	50	50	50	1	4	4	1	1	0
4	5	5	2	4	2	6	5	3	2	5	3	5	6	3	5	2	4	3	1	18	4	2	0	1	0	0	1	0	4	7	6	0	37500	-1	-1	0	-1	-1	50	47	63	79	63	0	5	4	3	0	0
4	4	6	4	2	3	4	1	5	2	2	6	6	6	6	6	7	2	2				4	0	0	0	0	1	1	10	10	9	1		1	2	1			66	48	27	95	57	1	4	5	0
4	4	7	3	7	2	6	4	7	1	1	7	7	7	6	6	7	7	6	0	20	3	3	0	0	1	0	0	0	8	8	8	1	42000	0	1	0	1	1	95	100	81	80	87	1	4	5	2	0	1
5	2	6	3	2	2	6	6	5	2	6	6	7	4	7	6	7	3	5	0	19	3	1	1	0	0	0	1	1	5	6	6	1	40000	-1	-1	-1	0	0	84	75	90	75	80	0	4	5	2	0	1
5	5	7	6	5	1	1	4	4	1	6	4	4	4	5	4	4	5	4	0	20	3	2	0	1	0	0	0	1	5	9	7	0	36000	0	-1	1	-1	0	70	70	85	80	78	1	5	4	2	0	1
4	4	4	7	4	4	5	4	4	4	4	4	4	4	2	4	4	4	4	1	20	5	2	0	1	0	0	1	0	5	6	7	0	40000	0	-1	-1	0	0	39	50	43	50	48	1	4	4	0	0	0
4	2	4	4	3	2	6	3	4	2	4	4	5	4	5	5	6	4	4	0	22	5	3	0	0	1	0	1	0	9	7	7	0	35500	0	1	0	-1	0	50	50	81	44	58	0	3	4	0	0	0
3	3	4	4	6	6	4	4	4	4	4	4	4	4	4	3	5	3	4	0	21	3	4	0	0	0	1	0	0	7	6	6	1	40000	-1	0	-1	0	0	59	43	68	49	53	0	3	4	2	0	1
2	4	3	3	5	3	4	5	3	3	4	5	6	6	6	6	6	4	4	0	20	3	1	1	0	0	0	1	0	6	7	6	0	40000	-1	0	0	0	0	50	50	60	54	55	1	3	5	2	0	1
4	4	7	2	1	5	5	5	5	3	2	3	1	4	3	6	3	3	5	1	18	1	1	1	0	0	0	0	1	4	7	5	0	46500	-1	-1	0	2	0	81	29	70	28	42	1	4	4	1	1	0
4	4	6	4	2	6	5	4	4	1	3	1	2	2	5	3	3	4	1	0	18	1	4	0	0	0	1	0	0	6	7	7	1	37000	0	0	0	-1	0	86	75	35	79	63	1	4	4	1	1	0
5	4	4	5	2	3	4	4	4	2	6	4	4	5	4	6	2	2	2	1	19	3	1	1	0	0	0	1	1	8	9	7	1	40000	0	1	1	0	0	50	50	70	50	57	1	5	4	2	0	1
4	4	7	7	4	1	6	6	2	1	5	3	6	6	6	6	6	7	3				2	0	0	0	0	1	0	6	9	10	0		2	0	1			50	50	50	50	50	1	4	4	0
4	4	6	6	5	2	4	5	5	5	6	3	5	4	5	5	1	6	5	1	21	3	1	1	0	0	0	1	0	8	9	8	0	40000	0	1	1	0	1	65	60	60	65	62	1	4	4	2	0	1
4	4	6	4	7	4	5	4	4	1	4	4	6	6	7	7	7	2	1	0	18	4	1	1	0	0	0	1	1	5	7	6	1	40000	-1	-1	0	0	0	60	59	51	60	57	1	4	5	3	0	0
4	4	5	2	4	4	4	7	6	2	1	6	5	5	7	7	7	2	4	0	18	1	1	1	0	0	0	1	1	7	8	7	1	40000	0	0	0	0	0	78	39	40	39	39	1	4	6	1	1	0
4	3	5	4	4	4	5	4	3	3	5	4	4	4	4	4	3	5	4	0	28	1	3	0	0	1	0	1	0	6	6	6	0	38000	-1	0	-1	-1	-1	80	60	60	70	63	1	4	4	1	1	0
5	5	7	4	1	1	4	7	5	6	4	7	4	7	7	7	5	1	1				4	0	0	0	0	1	1	10	11	11	1		2	2	2				49	50	50	50	0	5	5	0
4	3	4	3	4	5	5	4	5	6	5	5	4	6	6	5	2	5	5	1	18	3	4	0	0	0	1	0	0	6	8	7	1	39000	0	0	0	0	0	28	91	91	50	77	1	4	4	2	0	1
4	3	6	5	6	1	1	7	5	1	3	6	6	4	6	6	7	5	2	0	20	4	1	1	0	0	0	0	0	7	6	7	1	42000	0	0	-1	1	0	80	82	70	85	79	0	4	5	3	0	0
5	4	6	5	6	5	4	4	4	4	5	6	6	4	4	6	7	3	4				3	0	0	0	0	0	1	9	10	8	0		0	1	1			86	47	91	63	67	0	5	5	0
4	4	4	5	4	3	3	4	5	2	3	3	3	3	4	4	3	4	4	1	22	3	2	0	1	0	0	1	0	11	10	7	0	41000	0	2	1	1	1	50	74	39	28	47	0	4	4	2	0	1
4	4	7	4	4	4	4	6	6	1	4	7	4	4	6	4	7	4	4	1	18	3	1	1	0	0	0	0	0	7	8	6	1	42000	-1	0	0	1	0			50		50	0	4	5	2	0	1
4	4	3	5	6	3	4	5	4	5	5	4	7	6	5	3	3	6	5	0	20	5	3	0	0	1	0	0	0	8	7	8	1	40000	0	1	0	0	0	94	91	70	100	87	1	4	4	0	0	0
4	4	5	2	7	1	7	6	7	1	2	4	7	4	6	6	6	4	4	1	20	3	1	1	0	0	0	1	0	7	8	7	0	37000	0	0	0	-1	0	61	29	40	39	36	0	4	5	2	0	1
1	2	3	2	5	2	5	3	6	2	5	3	2	2	5	3	2	6	6	1	21	3	1	1	0	0	0	1	1	4	8	7	1	38000	0	-1	0	-1	0	90	90	100	80	90	0	2	3	2	0	1
4	4	4	5	5	3	3	4	5	5	6	4	4	4	5	5	6	6	1	0	19	3	2	0	1	0	0	0	0	7	9	7	1	40000	0	0	1	0	0	100	100	100	100	100	1	4	4	2	0	1
4	4	4	5	5	4	5	5	4	1	3	4	6	5	7	4	7	3	2	0	18	4	2	0	1	0	0	1	1	8	9	8	1	40000	0	1	1	0	1	23	74	45	84	68	1	4	5	3	0	0
4	4	7	5	7	7	4	7	3	4	4	4	7	7	7	7	7	7	7	0	22	3	3	0	0	1	0	1	1	7	8	8	1		0	0	0			60	68	100	57	75	0	4	5	2	0	1
4	4	7	4	5	1	1	1	4	1	4	4	6	4	6	4	7	6	6	0	26	3	4	0	0	0	1	0	1	7	8	9	0	40000	1	0	0	0	0	50	49	50	50	50	1	4	4	2	0	1
5	5	4	2	4	3	2	7	4	6	2	6	5	7	7	7	2	1	4	0	18	6	4	0	0	0	1	0	1	5	8	6	0	36000	-1	-1	0	-1	-1	100	100	100	100	100	1	5	5	2	0	1
4	3	6	5	4	3	3	6	4	1	4	4	4	6	7	4	4	6	5	0	21	3	3	0	0	1	0	0	0	3	5	4	1	35500	-2	-2	-1	-1	-2	43	40	85	39	55	1	4	4	2	0	1
5	5	5	5	5	1	2	4	3	2	4	3	7	2	6	6	4	3	5	0	18	4	4	0	0	0	1	1	1	7	8	7	1	40000	0	0	0	0	0	50	60	60	70	63	1	5	4	3	0	0
4	4	2	5	7	2	4	5	6	3	4	3	7	6	5	3	3	5	2	0	20	3	4	0	0	0	1	0	1	4	9	1	0	35500	-3	-1	1	-1	-1	91	91	100	81	91	1	4	4	2	0	1
3	4	6	4	5	4	2	4	6	3	5	6	6	6	6	6	6	4	4	0	18	3	3	0	0	1	0	1	1	6	7	7	1	36000	0	0	0	-1	0	50	60	70	70	67	1	4	5	2	0	1
4	4	5	5	5	4	4	5	4	4	4	3	5	5	6	5	5	4	6	0	20	3	1	1	0	0	0	0	0	5	7	6	1	38000	-1	-1	0	-1	-1	70	75	86	80	80	1	4	4	2	0	1
4	4	6	6	2	6	7	2	7	2	6	3	7	6	4	2	2	7	2	0	23	1	3	0	0	1	0	0	0	6	8	7	1	40000	0	0	0	0	0	71	30	22	61	38	1	4	4	1	1	0
3	3	5	5	3	5	4	3	6	3	3	4	5	5	6	6	4	5	4	0	23	3	3	0	0	1	0	0	1	5	5	5	0	35500	-1	-1	-1	-1	-1	95	75	90	65	77	1	3	4	2	0	1
3	4	5	7	2	1	7	3	5	5	6	3	6	3	4	5	1	6	2	1	18	4	4	0	0	0	1	1	0	7	8	7	0	36000	0	0	0	-1	0	86	95	90	93	93	1	4	3	3	0	0
5	5	6	2	4	4	6	7	1	6	4	4	4	4	7	7	7	4	1	0	21	4	4	0	0	0	1	0	1	11	11	11	0	45000	2	2	2	2	2	80	90	85	100	92	1	5	5	3	0	0
5	4	7	1	7	1	1	7	7	1	2	7	7	7	7	7	7	7	7	0	18	3	3	0	0	1	0	1	0	9	8	9	0	41000	1	1	0	1	1	100	100	100	100	100	1	5	6	2	0	1
2	2	7	6	6	1	5	7	4	1	3	2	4	4	6	5	5	6	3	0	18	4	3	0	0	1	0	0	0	6	5	7	1	35500	0	0	-1	-1	-1	80	95	95	99	96	1	2	4	3	0	0
4	5	7	5	6	3	3	7	2	3	4	5	5	7	7	7	7	7	2	0	18	1	4	0	0	0	1	1	1	6	7	7	1	40000	0	0	0	0	0	30	60	61	70	64	1	5	5	1	1	0
4	4	6	4	6	4	6	5	5	5	4	4	5	5	6	5	4	4	5	0	18	4	4	0	0	0	1	0	1	6	5	7	0	38000	0	0	-1	-1	-1	90	85	90	90	88	1	4	4	3	0	0
2	2	5	4	5	4	4	4	4	4	4	4	4	4	5	4	4	4	4	1	22	3	1	1	0	0	0	0	0	9	3	4	1	35500	-2	1	-2	-1	-1	28	23	66	17	35	0	2	4	2	0	1
5	4	1	1	1	4	1	1	1	7	6	1	1	4	1	3	1	7	7	1	19	3	2	0	1	0	0	0	0	6	8	7	1	42500	0	0	0	1	0	40	39	30	50	40	1	5	2	2	0	1
4	4	4	3	4	3	3	4	5	3	4	2	5	4	5	5	5	5	5	0	18	3	3	0	0	1	0	0	0	7	9	7	1	40000	0	0	1	0	0	51	39	84		62	1	4	4	2	0	1
4	5	6	5	5	4	5	4	4	5	5	5	4	4	4	5	5	4	4	1	19	3	3	0	0	1	0	1	1	9	7	8	1	42000	0	1	0	1	1	81	69	100	60	76	0	5	4	2	0	1
4	4	5	5	3	6	1	5	3	1	1	4	4	4	5	6	7	6	5	0	21	4	2	0	1	0	0	0	1	8	8	9	0	40000	1	1	0	0	1	100	100	90	91	94	1	4	5	3	0	0
4	5	5	5	6	4	3	5	5	2	4	3	6	4	5	7	4	5	4	0	19	3	2	0	1	0	0	1	1	10	10	9	1	38000	1	2	1	-1	1	80	81	81	80	81	1	5	5	2	0	1
5	5	4	6	5	5	4	4	3	3	5	3	3	4	3	4	3	5	5	0	20	1	2	0	1	0	0	1	1	7	9	5	1	40000	-1	0	1	0	0	70	70	22	29	40	0	5	4	1	1	0
4	4	4	3	4	4	5	3	3	3	5	3	5	5	5	5	4	4	4	0	18	3	1	1	0	0	0	0	1	6	7	7	0	36000	0	0	0	-1	0	52	48	68	52	56	0	4	4	2	0	1
4	4	5	4	3	4	3	5	5	5	4	3	3	3	5	4	3	5	4	0	21	4	4	0	0	0	1	0	0	8	8	9	1	35500	1	1	0	-1	0	50	50	50	91	64	1	4	4	3	0	0
2	3	6	5	5	3	6	6	6	3	6	3	3	4	5	6	3	5	3	1	18	3	4	0	0	0	1	1	0	4	7	8	0	40000	0	-1	0	0	0	40	70	100	50	73	1	3	4	2	0	1
4	4	7	5	7	1	4	7	5	3	5	7	7	7	6	7	7	5	6	0	21	4	2	0	1	0	0	1	1	9	10	10	1	45000	2	1	1	2	2	91	86	84	91	87	1	4	5	3	0	0
4	4	4	5	5	3	5	5	3	5	4	6	5	4	7	7	4	7	7	0	20	4	3	0	0	1	0	1	0	8	9	9	0	35000	1	1	1	-2	0	80	80	80	80	80	1	4	4	3	0	0
4	4	5	2	5	4	4	6	7	3	4	4	7	7	7	7	7	3	5	0	21	3	1	1	0	0	0	0	1	9	9	9	0	40000	1	1	1	0	1	57	69	75	46	63	0	4	5	2	0	1
4	3	5	6	4	1	4	4	3	4	4	3	5	4	6	4	7	5	4	0	18	3	1	1	0	0	0	1	1	6	7	7	1	39000	0	0	0	0	0	80	88	79	88	85	0	4	4	2	0	1
4	4	7	6	7	1	1	7	4	1	2	6	7	7	7	7	7	3	2	0	22	1	3	0	0	1	0	0	0	9	6	8	1	41000	0	1	-1	1	0	100	100	100	100	100	1	4	6	1	1	0
5	4	1	1	1	5	6	7	7	1	6	5	2	2	5	2	7	2	7	0	22	4	1	1	0	0	0	1	1	4	7	7	1	35500	0	-1	0	-1	-1	80	4	61	80	48	1	5	4	3	0	0
4	3	5	3	4	1	6	5	3	2	5	4	5	6	5	5	2	6	3	1	20	3	3	0	0	1	0	1	0	6	8	6	0	42000	-1	0	0	1	0	50	50	39	77	55	1	4	4	2	0	1
4	4	6	4	4	5	5	3	5	5	4	5	5	4	4	4	4	3	5	0	20	3	1	1	0	0	0	0	1	6	4	4	0		-2	0	-2			60	60	91	39	63	0	4	4	2	0	1
4	4	5	2	6	4	4	4	2	2	2	4	3	4	6	6	1	5	4	0	20	3	2	0	1	0	0	1	0	6	7	8	0		0	0	0			49	59	60	59	59	0	4	4	2	0	1
4	4	5	3	6	4	2	7	1	4	4	2	7	7	7	7	7	4	4	1	18	3	4	0	0	0	1	1	1	5	7	7	1	35500	0	-1	0	-1	-1	81	80	91	81	84	1	4	5	2	0	1
5	4	6	5	4	2	6	6	2	2	2	2	6	6	6	7	3	6	5	1	19	4	1	1	0	0	0	1	0	9	9	9	0	44500	1	1	1	2	1	80	80	82	90	84	1	5	4	3	0	0
4	4	6	2	6	4	7	6	6	3	3	4	6	6	7	5	4	1	1				3	0	0	0	0	1	0	6	8	7	0		0	0	0			34	25	76	29	43	0	4	5	0
4	5	6	3	7	5	4	6	5	5	3	6	7	6	7	7	5	3	2	0	19	4	3	0	0	1	0	1	0	7	7	7	0	45000	0	0	0	2	0	76	81	77	98	85	1	5	6	3	0	0
4	4	5	2	5	5	5	5	5	5	5	3	5	5	5	6	7	5	4	0	19	3	3	0	0	1	0	1	1	7	9	8	1	40000	0	0	1	0	0	61	48	86	50	61	1	4	5	2	0	1
4	4	7	6	5	2	7	6	5	5	7	4	5	4	4	5	7	7	5	0	18	4	1	1	0	0	0	1	0	4	7	5	0	44000	-1	-1	0	2	0	100	90	90	85	88	1	4	4	3	0	0
4	4	5	4	4	4	5	7	4	3	3	2	3	6	7	5	5	4	7	0	20	1	3	0	0	1	0	1	0	6	5	7	0	40000	0	0	-1	0	0	63	100	59	65	75	0	4	4	1	1	0
5	5	7	2	6	3	2	7	7	3	5	7	7	7	7	5	4	6	3	0	28	1	3	0	0	1	0	1	1	9	10	9	1	39000	1	1	1	0	1	71	71	51	80	67	0	5	6	1	1	0
5	4	1	3	4	4	4	4	4	3	2	4	4	3	2	4	4	1	6	0	21	4	1	1	0	0	0	1	1	8	5	8	1	40000	0	1	-1	0	0	82	23	59	29	37	0	5	4	3	0	0
4	4	5	3	4	2	3	7	2	2	3	6	4	4	7	5	6	3	3	0	18	4	2	0	1	0	0	1	1	9	8	9	1	40000	1	1	0	0	1	100	100	100	100	100	0	4	5	3	0	0
4	4	6	2	6	2	4	5	2	2	4	5	7	6	6	6	6	3	4	0	19	4	3	0	0	1	0	0	0	4	7	6	1	36000	-1	-1	0	-1	-1	50	50	50	60	53	0	4	5	3	0	0
4	4	6	2	2	4	5	5	5	3	3	4	5	5	6	5	6	3	3	0	22	1	2	0	1	0	0	0	0	9	8	9	1	43500	1	1	0	1	1	93	51	58	78	62	1	4	5	1	1	0
4	4	5	5	4	4	4	5	4	3	3	3	5	5	3	6	3	6	5	0	20	4	2	0	1	0	0	1	1	6	6	7	1	38000	0	0	-1	-1	0	50	91	81	89	87	1	4	4	3	0	0
3	3	4	4	4	5	5	5	4	4	5	5	3	3	4	4	4	4	4	0	28	3	4	0	0	0	1	1	0	8	8	8	0	42000	0	1	0	1	1	91	60	91	60	70	0	3	4	2	0	1
5	5	5	6	5	1	7	5	4	3	7	3	4	4	7	5	6	7	1	1	18	4	3	0	0	1	0	0	1	5	7	5	0	38000	-1	-1	0	-1	-1	80	60	85	91	79	1	5	4	3	0	0
4	3	5	4	5	6	3	5	5	3	4	2	5	6	5	6	4	5	4	1	21	4	4	0	0	0	1	1	0	7	6	7	0	40000	0	0	-1	0	0	60	40	40	40	40	1	4	5	3	0	0
4	4	5	4	6	5	6	6	4	5	5	4	7	7	6	6	6	6	2	0	20	4	1	1	0	0	0	0	1	4	4	6	0	35700	-1	-1	-2	-1	-1	85	90	95	98	94	1	4	5	3	0	0
3	3	5	5	5	4	5	4	5	4	4	4	5	4	4	5	4	3	4	1	25	3	3	0	0	1	0	1	0	8	8	8	0	42000	0	1	0	1	1	66	50	74	50	58	0	3	4	2	0	1
5	5	4	6	3	3	3	5	3	3	5	6	4	5	5	4	3	4	3	1	19	8	2	0	1	0	0	1	0	10	9	9	0	42500	1	2	1	1	1	72	75	70	75	73	1	5	4	0	0	0
4	4	6	2	5	2	5	6	4	3	4	3	5	6	6	6	4	3	4				4	0	0	0	0	1	1	4	5	5	1		-1	-1	-1			50	50	55	50	52	1	4	5	0
4	4	4	5	3	3	4	4	4	4	5	4	4	5	5	3	3	3	3				3	0	0	0	0	1	0	6	7	8	0		0	0	0			71	55	57	57	56	0	4	4	0
4	4	4	3	4	2	3	3	5	5	5	5	6	6	6	6	3	4	5	1	22	3	4	0	0	0	1	1	1		7		1	36000			0	-1		80	71	70	61	67	0	4	4	2	0	1
4	4	5	6	5	2	4	3	5	3	4	4	6	5	4	4	5	5	5	0	20	3	4	0	0	0	1	1	0	7	6	6	0	39000	-1	0	-1	0	0	35	86	91	71	83	1	4	4	2	0	1
5	5	7	7	5	6	2	4	3	1	3	3	7	7	7	7	7	7	2	0	18	4	2	0	1	0	0	1	1	8	10	7	1	45000	0	1	1	2	1	90	89	90	90	90	1	5	5	3	0	0
3	2	5	2	5	6	5	5	5	2	4	4	5	4	5	6	6	4	2	0	21	4	3	0	0	1	0	1	0	8	9	6	0	35500	-1	1	1	-1	0	97	97	98	100	98	1	3	5	3	0	0
4	4	7	4	2	4	3	4	5	3	4	3	4	1	5	4	4	5	3	0	21	3	2	0	1	0	0	0	1	7	6	6	0	38000	-1	0	-1	-1	0	92	85	85	70	80	1	4	4	2	0	1
4	4	4	4	5	4	3	4	4	5	4	4	4	5	4	3	5	4	5	0	22	3	3	0	0	1	0	1	0	5	5	5	0	40000	-1	-1	-1	0	-1	70	59	80	60	66	0	4	4	2	0	1
4	4	5	3	5	4	5	6	2	3	4	4	4	5	6	4	4	4	2	0	18	1	2	0	1	0	0	0	0	7	8	9	1	37000	1	0	0	-1	0	84	80	75	75	77	0	4	4	1	1	0
4	4	5	5	6	1	7	3	2	6	6	5	3	6	3	5	7	7	3	0	19	4	2	0	1	0	0	1	1	4	4	5	1	40000	-1	-1	-2	0	-1	59	40	51	91	61	1	4	4	3	0	0
4	4	6	7	7	2	4	5	3	2	2	6	7	6	6	7	5	1	3	0	19	4	1	1	0	0	0	0	1	6	4	4	0	39000	-2	0	-2	0	-1	45	73	50	85	69	1	4	5	3	0	0
3	3	4	4	5	4	4	5	5	4	4	5	3	4	4	4	3	5	4	0	18	3	2	0	1	0	0	1	0	9	7	8	0	40000	0	1	0	0	0	78	75	78	76	76	0	3	4	2	0	1
4	4	7	4	3	1	4	7	6	7	7	7	7	7	7	7	7	4	2	0	18	3	1	1	0	0	0	0	0	8	11	7	1		0	1	2			50	84	100	80	88	0	4	5	2	0	1
5	5	7	6	5	3	2	3	3	3	6	4	4	4	5	5	3	5	3	1	21	4	2	0	1	0	0	1	0	4	4	5	0	45550	-1	-1	-2	2	-1	29	81	40	65	62	1	5	4	3	0	0
4	3	5	2	5	4	3	5	5	3	4	5	6	6	6	5	4	4	4	0	18	3	2	0	1	0	0	0	0	6	7	5	1		-1	0	0			67	58	86	75	73	1	4	5	2	0	1
5	5	6	5	3	1	3	5	4	3	5	3	3	5	5	3	2	6	6	1	18	4	1	1	0	0	0	0	0	6	8	8	1		0	0	0			70	70	80	90	80	0	5	4	3	0	0
3	3	4	4	4	4	4	4	4	4	4	4	4	4	4	4	4	4	4	1	21	3	4	0	0	0	1	1	0	6	5	7	0	40000	0	0	-1	0	0	53	68	60	59	62	0	3	4	2	0	1
5	5	4	4	6	4	3	4	5	2	4	5	6	5	6	6	7	4	3	0	22	4	4	0	0	0	1	0	1	5	6	5	0	36000	-1	-1	-1	-1	-1	59			82	82	1	5	5	3	0	0
4	4	6	6	4	1	5	3	5	1	4	2	4	3	6	3	6	7	7	0	41	1	4	0	0	0	1	0	1	8	8	9	0	40000	1	1	0	0	1	80	80	81	80	80	1	4	4	1	1	0
4	4	5	3	5	5	4	5	4	5	4	5	5	5	6	5	4	2	4	0	19	3	1	1	0	0	0	0	1	6	5	7	0	36000	0	0	-1	-1	-1	50	50	50	50	50	1	4	5	2	0	1
3	4	7	7	7	1	4	7	1	1	7	7	7	5	4	7	7	7	7	0	19	3	1	1	0	0	0	0	0	6	5	6	1	36720	-1	0	-1	-1	-1	50	65	70	70	68	0	4	4	2	0	1
4	4	6	3	5	1	6	5	4	4	7	1	5	5	5	6	3	4	4	1	22	4	1	1	0	0	0	1	1	6	8	5	1	40000	-1	0	0	0	0	50	50	60	51	54	1	4	4	3	0	0
5	3	6	2	5	4	5	6	2	3	4	4	3	4	7	7	7	2	2	0	20	5	1	1	0	0	0	0	0	5	10	9	1		1	-1	1			100	49	81	70	67	1	4	5	0	0	0
4	4	7	4	6	2	4	6	4	4	5	6	4	6	6	6	6	4	6	0	19	3	2	0	1	0	0	1	0	5	3	4	0	40000	-2	-1	-2	0	-1	100	100	100	100	100	0	4	5	2	0	1
4	4	4	4	4	4	4	4	4	4	4	4	4	4	4	4	4	4	4	0	19	3	3	0	0	1	0	1	1	6	9	6	1	35000	-1	0	1	-2	0	48	46	50	55	50	1	4	4	2	0	1
4	3	5	5	4	3	4	5	5	4	4	4	4	5	5	4	4	5	5	0	22	3	1	1	0	0	0	1	1	6	8	7	1	37000	0	0	0	-1	0	50	40	50	45	45	1	4	4	2	0	1
5	2	5	1	3	3	5	6	5	3	5	5	4	5	7	5	7	3	5	1	21	3	1	1	0	0	0	0	1	6	11	6	0	40000	-1	0	2	0	0	80	80	80	80	80	0	4	5	2	0	1
4	4	5	3	4	4	6	5	1	3	5	4	5	5	4	4	5	6	3	0	19	1	4	0	0	0	1	1	0	6	9	8	0	43000	0	0	1	1	1	91	85	10	86	60	1	4	4	1	1	0
4	3	5	5	4	4	3	4	6	2	5	3	5	4	5	6	4	5	3	1	22	3	3	0	0	1	0	1	1	6	7	6	1	35000	-1	0	0	-2	-1	75	75	82	73	77	1	4	4	2	0	1
5	4	5	4	3	3	5	6	7	4	4	6	4	5	6	6	4	4	5	0	21	3	3	0	0	1	0	0	0	1	9	8	1	40000	0	-3	1	0	0	100	85	85	85	85	1	5	5	2	0	1
4	4	7	3	5	3	3	5	5	5	5	5	5	5	5	6	3	5	5	1	22	3	2	0	1	0	0	0	1	6	8	8	0	38000	0	0	0	-1	0	70	70	80	70	73	0	4	4	2	0	1
4	4	4	7	5	1	4	5	4	1	4	6	4	1	2	6	4	6	1				1	0	0	0	0	1	1	3	7	5	1		-1	-2	0			79	61	29	81	57	1	4	4	0
5	5	6	5	5	3	4	5	5	3	4	5	5	3	5	5	4	4	2	0	21	3	3	0	0	1	0	1	1	8	8	8	1	40000	0	1	0	0	0	60	50	50	50	50	1	5	5	2	0	1
5	5	7	6	6	3	1	6	5	1	6	6	6	6	7	6	7	4	7	0	26	8	4	0	0	0	1	1	1	8	8	10	1	37000	2	1	0	-1	0	70	70	70	70	70	1	5	5	0	0	0
4	4	4	5	4	2	7	1	6	2	4	2	6	3	6	7	7	5	3	0	37	3	4	0	0	0	1	0	1	8	8	9	0	38000	1	1	0	-1	0	80	49	70	80	66	1	4	4	2	0	1
4	5	7	3	7	1	1	7	6	1	5	5	1	7	7	7	3	5	6	0	21	4	3	0	0	1	0	1	1	8	7	8	1	40000	0	1	0	0	0	100	100	100	100	100	1	5	5	3	0	0
5	5	4	5	3	3	5	4	3	4	5	3	3	3	4	4	3	6	4	0	20	4	1	1	0	0	0	0	1	8	11	8	0	44000	0	1	2	2	1	29	100	100	100	100	1	5	3	3	0	0
3	3	4	4	5	4	4	4	5	5	5	4	6	5	5	6	7	5	3	0	21	3	1	1	0	0	0	0	0	8	7	7	1	40000	0	1	0	0	0	50	50	50	50	50	1	3	5	2	0	1
3	3	4	3	5	4	4	5	5	5	5	3	6	4	5	4	5	5	3	0	20	3	3	0	0	1	0	0	1	7	7	7	0	41000	0	0	0	1	0	70	63	84	71	73	0	3	4	2	0	1
4	4	7	5	1	1	4	2	5	5	4	4	4	4	6	5	7	6	3	0	21	4	1	1	0	0	0	0	1	8	8	9	0		1	1	0			72	77	61	81	73	1	4	4	3	0	0
5	4	6	4	3	3	5	3	5	2	4	3	3	4	5	5	5	4	3	1	18	3	1	1	0	0	0	1	0	1	8	4	0	38000	-2	-3	0	-1	-1	47	48	77	53	59	0	5	4	2	0	1
4	4	6	4	6	3	4	5	5	3	2	6	6	6	7	6	7	4	5	0	20	5	2	0	1	0	0	1	0	9	9	9	0	40000	1	1	1	0	1	80	70	92	86	83	0	4	5	0	0	0
4	4	7	5	5	4	4	4	4	3	4	4	4	4	4	4	4	4	4	0	19	4	4	0	0	0	1	0	0	4	5	4	1	42000	-2	-1	-1	1	-1	60	49	49	70	56	1	4	4	3	0	0
5	3	7	4	6	5	5	6	5	3	3	2	5	7	6	6	7	2	7	0	20	3	1	1	0	0	0	1	0	10	8	11	0	42000	2	2	0	1	1	80	74	70	70	71	1	4	5	2	0	1
4	4	6	4	5	6	4	7	4	2	4	3	6	5	6	5	4	6	1	0	20	4	1	1	0	0	0	1	0	8	7	8	0	42000	0	1	0	1	0	60	60	90	91	80	1	4	5	3	0	0
2	3	4	3	5	4	5	5	5	5	3	3	5	5	4	4	4	5	3	0	19	3	2	0	1	0	0	0	0	4	6	4	1	33000	-2	-1	-1	-2	-2	82	61	61	72	65	0	3	4	2	0	1
4	4	5	6	5	6	7	7	5	3	5	4	7	4	3	5	4	2	5	1	19	3	3	0	0	1	0	0	1	7		6	0	35000	-1	0		-2		40	52	60	64	59	0	4	4	2	0	1
4	4	6	1	6	2	4	6	4	2	3	6	4	5	5	6	6	3	5	0	18	2	2	0	1	0	0	0	1	4	5	5	0	38000	-1	-1	-1	-1	-1	80	80	70	80	77	1	4	5	0	0	0
4	4	5	4	6	2	4	6	4	2	2	5	5	6	5	6	6	6	3	0	19	4	2	0	1	0	0	0	1	6	7	7	0	35000	0	0	0	-2	-1	50	76	61	100	79	1	4	5	3	0	0
4	4	6	1	7	2	2	6	6	2	2	2	7	6	6	6	5	2	2	0	19	3	3	0	0	1	0	1	0	8	8	9	0	40000	1	1	0	0	1	41	71	100	50	74	1	4	6	2	0	1
4	4	7	4	4	4	2	7	4	4	4	4	4	4	4	4	4	4	4	1	21	3	2	0	1	0	0	0	1	5	6	5	0	40000	-1	-1	-1	0	-1	50	49	48	49	49	0	4	4	2	0	1
3	4	4	5	4	4	2	3	3	2	2	5	4	3	5	4	6	4	4	0	21	3	1	1	0	0	0	1	1	6	8	7	1	40000	0	0	0	0	0	31	80	80	80	80	1	4	4	2	0	1
3	4	7	6	2	2	4	5	1	2	4	4	4	5	7	4	7	6	6	0	21	4	3	0	0	1	0	1	1	8	7	8	1	41000	0	1	0	1	0	81	50	50	95	65	1	4	4	3	0	0
3	3	4	2	4	3	4	6	5	3	4	4	5	4	6	6	7	3	2	0	21	3	1	1	0	0	0	0	1	4	5	7	0	35500	0	-1	-1	-1	-1	49		50	50	50	0	3	5	2	0	1
4	3	5	5	4	5	4	4	5	5	4	4	5	4	5	5	5	4	5	0	21	3	3	0	0	1	0	1	1	6	5	2	1	40000	-3	0	-1	0	-1	49	50	61	36	49	0	4	4	2	0	1
4	4	5	3	5	3	5	4	5	3	6	3	5	4	5	3	3	5	4	1	20	3	4	0	0	0	1	1	1	4	8	8	1	40000	0	-1	0	0	0	79	79	79	79	79	1	4	4	2	0	1
5	4	7	7	4	1	1	4	3	1	1	1	7	4	7	7	7	1	1	0	18	4	3	0	0	1	0	1	1	3	7	3	1	42000	-2	-2	0	1	-1	100	97	97	100	98	1	5	5	3	0	0
5	5	6	2	3	1	4	6	5	1	3	4	7	7	7	5	6	5	1	0	20	4	2	0	1	0	0	0	1	9	9	10	0	39000	2	1	1	0	1	70	70	50	85	68	1	5	5	3	0	0
4	4	5	4	6	3	4	4	4	3	4	3	3	3	5	5	6	4	4	0	19	1	1	1	0	0	0	0	0	6	7	7	1	42000	0	0	0	1	0	72	91	78	90	86	1	4	4	1	1	0
4	4	7	6	4	1	6	6	5	2	6	3	4	2	6	4	3	6	4	1	22	1	3	0	0	1	0	1	0	6	5	5	0	40000	-1	0	-1	0	-1	91	91	91	91	91	1	4	4	1	1	0
4	4	5	5	4	5	5	5	4	7	4	7	1	4	7	6	4	5	4	1	19	2	3	0	0	1	0	0	1	3	6	7	0	40000	0	-2	-1	0	-1	100	100	100	100	100	0	4	4	0	0	0
4	5	5	5	3	5	5	3	5	6	5	3	1	4	2	3	1	6	2	1	20	3	1	1	0	0	0	0	0	8	7	8	1	42000	0	1	0	1	0	70	39	80	44	54	1	5	3	2	0	1
3	3	1	2	1	1	4	2	4	5	4	3	2	4	5	5	4	4	4	0	20	4	4	0	0	0	1	1	0	6	6	6	0	43000	-1	0	-1	1	0	80	80	80	80	80	0	3	3	3	0	0
3	2	6	4	5	2	6	6	4	5	7	6	4	4	6	5	6	4	4				2	0	0	0	0	0	0	9	8	7	1		0	1	0			59	49	50	29	43	0	3	4	0
4	4	4	5	4	4	5	4	4	4	4	5	5	4	3	4	2	5	3	1	21	3	1	1	0	0	0	0	1	6	4	4	0	40000	-2	0	-2	0	-1	70	70	90	40	67	0	4	4	2	0	1
4	3	3	4	6	1	6	6	4	1	4	4	6	5	5	4	3	5	4	1	19	4	4	0	0	0	1	0	1	5	6	8	0	40000	0	-1	-1	0	0	18	50	30	70	50	1	4	4	3	0	0
4	4	6	7	5	2	7	4	2	1	7	4	4	4	3	5	2	7	3	0	18	3	1	1	0	0	0	1	0	8	7	7	0	35500	0	1	0	-1	0	59	75	85	80	80	1	4	3	2	0	1
5	5	6	3	4	3	5	6	4	5	5	3	5	5	6	3	2	4	5	0	20	1	2	0	1	0	0	0	1	10	6	7	0	35000	0	2	-1	-2	0	80		81		81	1	5	4	1	1	0
4	2	7	6	4	1	3	4	1	1	1	7	4	4	7	7	7	4	4	0	21	8	4	0	0	0	1	0	0	3	4	5	1	35500	-1	-2	-2	-1	-2			50		50	0	3	5	0	0	0
4	4	4	6	5	3	5	5	4	4	5	4	5	5	5	4	5	6	4	0	21	3	2	0	1	0	0	1	0	7	8	7	0	38000	0	0	0	-1	0	47	50	50	50	50	1	4	4	2	0	1
4	4	7	6	4	1	6	2	6	1	5	4	4	2	7	7	7	6	1	0	22	4	1	1	0	0	0	0	0	7	8	7	1	43000	0	0	0	1	0	80	100	80	100	93	1	4	4	3	0	0
3	3	5	4	4	4	4	4	4	4	4	4	4	4	5	4	5	4	4	0	19	3	1	1	0	0	0	1	0	6	4	7	0	35000	0	0	-2	-2	-1	66	62	84	75	74	0	3	4	2	0	1
5	5	7	1	3	1	4	6	4	1	1	4	5	7	7	6	7	3	1	0	21	3	1	1	0	0	0	1	1	9	8	10	1	45000	2	1	0	2	1	68	55	70	64	63	1	5	6	2	0	1
4	4	5	1	2	5	4	5	5	3	5	3	6	6	5	5	6	2	5				3	0	0	0	0	1	0	8	8	8	0		0	1	0			80	81	80	70	77	1	4	5	0
4	4	5	3	5	4	4	4	3	2	4	3	4	4	6	7	6	4	3	0	20	4	1	1	0	0	0	1	1	6	9	6	1		-1	0	1			50	50	50	100	67	0	4	5	3	0	0
4	4	6	5	5	4	5	4	2	2	5	4	3	3	5	5	5	4	3	0	19	3	2	0	1	0	0	0	1	6	8	7	0	36000	0	0	0	-1	0	59	60	60	49	56	1	4	4	2	0	1
4	4	5	4	4	3	4	5	5	3	5	4	6	6	7	7	7	5	3	0	21	3	4	0	0	0	1	0	1	6	6	7	0	40000	0	0	-1	0	0	67	92	75	73	80	0	4	5	2	0	1
3	3	4	3	3	4	4	4	4	4	4	4	3	4	7	7	5	7	7	0	22	4	2	0	1	0	0	0	0	5	5	8	1	40000	0	-1	-1	0	0	49	68	8	48	41	0	3	4	3	0	0
4	4	6	3	5	5	6	6	4	4	5	3	4	5	6	6	5	2	4	1	18	3	1	1	0	0	0	1	0	5	7	5	0	41000	-1	-1	0	1	0	48	50	52	50	51	0	4	5	2	0	1
3	4	6	3	4	3	4	5	2	3	6	4	2	5	4	4	5	6	4	1	18	3	4	0	0	0	1	0	0	6	7	7	1	40000	0	0	0	0	0				91	91	0	4	4	2	0	1
4	4	6	3	2	2	4	5	5	3	5	3	5	5	6	4	6	5	6				2	0	0	0	0	1	1	7	9	7	1		0	0	1			32	80	80	70	77	1	4	4	0
2	4	4	6	1	1	7	5	3	4	6	3	1	4	2	4	3	6	7	1	18	8	3	0	0	1	0	0	0	4	6	7	1	40000	0	-1	-1	0	0	100	81	62	91	78	1	3	3	0	0	0
5	5	4	4	4	4	4	4	7	7	4	4	4	4	4	4	4	4	4	1	19	3	3	0	0	1	0	0	1	11	11	11	0	38000	2	2	2	-1	1	100	100	100	100	100	0	5	4	2	0	1
4	4	7	5	4	2	1	7	7	1	5	7	1	6	7	7	7	1	4	1	20	3	4	0	0	0	1	0	1	7	11	8	0	37000	0	0	2	-1	0	100	100	100	100	100	1	4	5	2	0	1
4	4	6	6	6	4	4	7	5	3	4	5	5	6	6	4	5	3	3	0	18	3	3	0	0	1	0	1	1	7	9	9	1	35500	1	0	1	-1	0	50	39	50	50	46	0	4	5	2	0	1
5	4	4	5	4	1	5	4	4	2	4	4	4	4	6	5	4	5	4	0	19	1	4	0	0	0	1	1	1	8	7	9	1	42000	1	1	0	1	1	90	70	50	50	57	1	5	4	1	1	0
4	4	6	1	1	1	5	2	4	5	2	2	4	6	7	7	7	4	4	0	19	3	1	1	0	0	0	1	1	8	8	6	1	38000	-1	1	0	-1	0	51	49			49	1	4	4	2	0	1
4	4	6	7	6	1	2	5	5	3	6	3	1	2	4	3	2	7	3	1	18	3	1	1	0	0	0	1	0	6	11	8	0	43000	0	0	2	1	1	85	80	70	80	77	1	4	3	2	0	1
5	5	7	2	6	1	2	5	6	1	2	5	5	4	7	6	6	5	6	0	21	3	1	1	0	0	0	1	0	3	5	6	0	40000	-1	-2	-1	0	-1	39	40	45	39	41	0	5	5	2	0	1
5	5	7	2	7	1	4	7	6	1	2	7	4	4	7	7	7	1	7	1	38	4	4	0	0	0	1	0	0	11	11	10	1	35500	2	2	2	-1	1	49	49	50	100	66	1	5	6	3	0	0
4	4	5	5	6	7	4	5	5	1	1	5	6	7	6	6	6	2	2	0	18	3	3	0	0	1	0	1	0	6	5	6	0	39000	-1	0	-1	0	-1	43	45	66	75	62	1	4	6	2	0	1
3	3	4	7	1	1	4	1	7	1	6	4	4	1	1	1	1	7	7	1	24	2	2	0	1	0	0	1	0	6	8	4	0	40000	-2	0	0	0	0	100	100	100	100	100	0	3	2	0	0	0
4	4	7	3	4	3	5	5	5	2	4	2	5	7	3	4	2	6	5	0	20	3	3	0	0	1	0	1	1	10	7	9	1	42000	1	2	0	1	1	76	82	78	84	81	0	4	4	2	0	1
4	4	6	3	3	2	7	5	6	1	6	5	5	6	6	6	6	4	6	1	21	4	2	0	1	0	0	1	1	8	6	8	1		0	1	-1			90	50	40	91	60	1	4	5	3	0	0
4	4	5	4	2	2	4	3	5	3	4	4	4	4	6	5	4	4	4	1	21	3	1	1	0	0	0	1	0	7	6	6	0	35800	-1	0	-1	-1	-1	80	80	80	80	80	1	4	4	2	0	1
4	4	5	5	5	2	4	5	4	2	3	3	5	5	7	4	2	5	5	1	23	4	2	0	1	0	0	0	1	7	8	10	0	36000	2	0	0	-1	0	80	70	70	85	75	1	4	4	3	0	0
3	3	7	4	7	1	1	4	7	1	1	1	7	7	7	7	7	5	4	0	18	5	3	0	0	1	0	1	0	6	10	7	0	38000	0	0	1	-1	0	91	91	91	91	91	0	3	6	0	0	0
3	4	7	5	3	3	2	4	6	2	4	4	6	3	6	4	3	4	2	1	18	3	3	0	0	1	0	0	1	4	8	6	0	38000	-1	-1	0	-1	-1	90	91	75	90	85	1	4	5	2	0	1
4	4	5	5	2	3	5	4	5	3	4	5	3	3	6	6	6	6	4	0	31	8	2	0	1	0	0	0	0	8	10	9	1	40000	1	1	1	0	1	60	70	70	85	75	0	4	4	0	0	0
5	5	6	5	6	2	6	6	5	2	6	2	7	6	7	4	7	3	3	0	19	4	3	0	0	1	0	1	1	8	10	7	1	41000	0	1	1	1	1	81	92	90	96	93	1	5	5	3	0	0
5	5	2	4	4	3	3	4	4	1	4	1	7	7	7	7	7	7	7	0	20	4	4	0	0	0	1	1	1	6	6	5	1	35550	-1	0	-1	-1	-1	50	71	61	100	77	1	5	4	3	0	0
4	4	7	6	2	1	6	5	6	3	4	7	2	5	6	7	4	6	6	1	28	8	2	0	1	0	0	0	1	3	9	6	0	40000	-1	-2	1	0	0	81	81	95	80	85	1	4	4	0	0	0
4	4	4	4	4	4	6	4	5	6	6	3	4	5	6	5	6	7	6	1	21	3	1	1	0	0	0	1	0	9	8	8	0	45000	0	1	0	2	1	50	42	76	63	60	1	4	4	2	0	1
2	2	7	3	7	3	2	7	4	1	3	5	7	7	7	7	7	5	1	0	19	3	2	0	1	0	0	1	0	5	10	4	0	41000	-2	-1	1	1	0	43	28	40	35	34	1	2	6	2	0	1
4	4	4	6	4	3	4	4	5	6	6	5	4	5	4	4	4	6	6	0	19	3	2	0	1	0	0	0	1	7	6	6	0	35500	-1	0	-1	-1	-1	48	36	91	50	59	1	4	4	2	0	1
5	5	4	5	2	2	4	3	4	2	4	3	3	3	5	4	3	4	6	0	20	4	2	0	1	0	0	0	1	7	6	7	0		0	0	-1			69	96	87	96	93	1	5	3	3	0	0
4	4	7	5	5	5	4	6	4	4	4	4	3	5	6	5	4	3	4	0	22	3	2	0	1	0	0	1	1	8	8	8	1	42000	0	1	0	1	1	50	50	80	71	67	1	4	5	2	0	1
4	5	7	3	2	1	3	5	3	1	4	5	3	4	5	5	5	4	3	0	18	4	3	0	0	1	0	1	0	5	9	7	0	43000	0	-1	1	1	0	50	79	49	90	73	1	5	4	3	0	0
3	3	6	4	4	3	4	4	4	1	4	4	4	4	4	4	4	6	5	0	20	4	3	0	0	1	0	0	0	2	4	6	1	35500	-1	-2	-2	-1	-2	50	50	49	50	50	1	3	4	3	0	0
5	4	6	7	4	7	7	4	1	1	5	2	7	4	7	4	6	7	6				2	0	0	0	0	1	0	8	7	9	0		1	1	0			49	100	51	100	84	0	5	4	0
4	4	5	3	5	4	4	4	4	5	3	2	3	3	4	6	4	3	5	0	19	3	4	0	0	0	1	0	1	5	8	7	0	37000	0	-1	0	-1	0	91	85	90	80	85	0	4	4	2	0	1
4	5	4	4	4	6	5	4	5	3	5	4	3	4	3	4	5	4	4	1	21	1	3	0	0	1	0	0	1	6	5	6	0	39000	-1	0	-1	0	-1			55		55	1	5	4	1	1	0
4	4	5	5	4	4	4	5	4	4	5	5	5	5	5	6	5	5	5	0	18	3	3	0	0	1	0	1	0	6	5	5	0	36000	-1	0	-1	-1	-1	61	44	60	40	48	0	4	4	2	0	1
3	3	7	3	7	6	7	3	7	7	7	2	2	2	7	7	2	6	7	1	22	3	4	0	0	0	1	0	0	5	5	5	1	35000	-1	-1	-1	-2	-1	91	40	81	39	53	0	3	4	2	0	1
4	4	5	4	4	3	3	4	3	2	3	3	3	4	4	3	6	5	6	0	20	3	4	0	0	0	1	0	1	7	7	8	0	39500	0	0	0	0	0	46	42	65	49	52	1	4	4	2	0	1
4	4	6	3	6	5	2	6	3	2	4	3	7	6	7	7	6	3	5	0	18	1	1	1	0	0	0	0	0	6	8	6	1	40000	-1	0	0	0	0	75	75	75	75	75	1	4	5	1	1	0
5	5	5	2	5	2	2	7	2	1	3	7	7	7	6	7	6	4	2	0	18	4	1	1	0	0	0	1	1	7	9	7	1	43000	0	0	1	1	1	85	90	90	90	90	1	5	6	3	0	0
4	4	7	6	6	1	3	1	6	1	6	3	4	1	7	7	7	7	7	0	21	3	2	0	1	0	0	1	1	6	6	5	1	45000	-1	0	-1	2	0	61	100	63	100	88	1	4	4	2	0	1
4	4	7	4	6	1	6	7	2	1	3	1	7	7	7	7	7	6	6	0	20	4	1	1	0	0	0	1	1	9	9	8	1	35500	0	1	1	-1	0	45	50	39	75	55	1	4	5	3	0	0
4	4	4	4	2	1	3	1	1	1	4	2	4	4	2	4	4	6	7	0	19	2	1	1	0	0	0	0	1	7	9	7	0	37000	0	0	1	-1	0	34	100	53	39	64	0	4	3	0	0	0
4	4	7	6	2	2	7	4	3	4	7	4	4	4	5	4	1	5	1	0	21	5	3	0	0	1	0	1	1	6	7	6	1	38000	-1	0	0	-1	0	60	29	19	29	26	1	4	3	0	0	0
5	5	7	6	6	1	4	7	7	1	3	5	5	5	5	5	3	7	1	0	21	1	2	0	1	0	0	1	1	8	11	11	1	46500	2	1	2	2	2	100	100	100	100	100	1	5	5	1	1	0
4	5	4	5	5	5	5	5	6	2	4	3	4	4	4	5	3	2	4	1	19	3	4	0	0	0	1	1	0	10	10	10	0	44000	2	2	1	2	2	80	50	40	70	53	0	5	4	2	0	1
4	4	7	7	3	7	7	4	6	3	5	4	5	6	6	6	6	6	6	0	21	8	3	0	0	1	0	0	1	5	5	5	0	39000	-1	-1	-1	0	-1	100	100	92	100	97	1	4	4	0	0	0
4	4	7	5	3	1	3	5	4	1	3	3	3	4	5	3	3	7	1	0	18	4	4	0	0	0	1	1	1	6	7	3	1	35500	-2	0	0	-1	-1	94	94	94	96	95	1	4	4	3	0	0
5	5	7	7	4	2	4	7	6	6	4	6	4	6	7	4	4	4	4	1	29	4	1	1	0	0	0	0	1	7	9	9	0		1	0	1			82	100	100	100	100	0	5	4	3	0	0
5	4	5	4	5	5	4	5	5	3	3	6	5	5	7	7	7	5	6	0	20	3	3	0	0	1	0	1	1	10	11	10	1	35500	2	2	2	-1	1	40	80	80	50	70	1	5	5	2	0	1
4	4	5	3	6	2	6	6	3	3	6	4	6	6	5	6	6	5	2	0	18	3	3	0	0	1	0	1	0	8	8	9	0	40000	1	1	0	0	1	81	75	91	74	80	1	4	5	2	0	1
4	4	6	1	1	2	6	4	2	3	3	6	4	4	6	6	6	4	6	0	23	3	2	0	1	0	0	1	1	5	10	6	1	37000	-1	-1	1	-1	0	54	39	80	70	63	0	4	4	2	0	1
4	4	5	3	3	6	5	5	4	3	3	4	3	5	6	6	5	2	3	0	18	3	3	0	0	1	0	1	0	7	7	9	0		1	0	0			50	48	86	50	61	1	4	5	2	0	1
5	5	7	4	7	1	4	6	6	1	1	7	7	7	7	6	6	6	2	0	38	1	4	0	0	0	1	0	0	9	10	8	1	42000	0	1	1	1	1	70	71	50	70	64	1	5	6	1	1	0
3	3	4	4	4	4	4	4	4	4	4	4	4	4	4	4	4	4	4	1	21	3	4	0	0	0	1	1	0	7	5	7	0	40000	0	0	-1	0	0	80	81	82	78	80	0	3	4	2	0	1
4	4	5	2	4	5	4	4	5	1	1	7	7	4	7	7	7	1	2	1	21	4	1	1	0	0	0	1	1	4	9	5	1	36000	-1	-1	1	-1	-1	50	50	47	100	66	1	4	6	3	0	0
4	4	6	3	1	1	3	7	5	1	2	4	1	7	7	7	2	3	1	1	19	1	2	0	1	0	0	0	0	9	10	7	1	37000	0	1	1	-1	0	50	50	45	50	48	1	4	5	1	1	0
5	5	7	6	6	2	2	7	2	3	5	6	6	7	7	7	4	4	6	0	18	4	4	0	0	0	1	1	1	9	11	10	1	45000	2	1	2	2	2	100	80	80	100	87	1	5	5	3	0	0
2	1	2	5	4	6	6	5	5	6	6	5	7	1	5	7	7	6	6	1	18	3	1	1	0	0	0	1	0	4	6	2	0	38000	-3	-1	-1	-1	-1	81	61	73	82	72	0	2	4	2	0	1
5	5	6	6	4	3	4	6	6	1	5	4	5	6	6	6	5	6	3	1	18	1	4	0	0	0	1	0	0	5	8	5	1	40000	-1	-1	0	0	0	100	91	81	82	85	0	5	5	1	1	0
5	5	6	5	7	4	1	7	1	1	1	5	7	6	7	6	7	2	7	0	20	5	3	0	0	1	0	1	1	7	7	7	1	45000	0	0	0	2	0	51	100	81	82	88	1	5	6	0	0	0
5	5	5	3	2	2	7	3	3	5	5	2	3	3	3	6	1	5	5	1	18	3	1	1	0	0	0	1	0	10	10	10	0	42000	2	2	1	1	1	66	70	100	70	80	1	5	3	2	0	1
4	3	4	5	3	5	7	4	3	5	4	5	5	4	5	4	5	4	4	1	18	4	4	0	0	0	1	1	1	7	6	7	1	42000	0	0	-1	1	0	64	78	53	60	64	1	4	4	3	0	0
4	4	6	3	4	4	3	6	3	2	4	4	5	6	5	5	4	5	4	0	21	3	3	0	0	1	0	1	1	3	6	4	1	35500	-2	-2	-1	-1	-1	30	50	70	50	57	1	4	5	2	0	1
4	4	6	4	6	2	5	5	5	2	4	3	5	4	6	6	6	4	4				3	0	0	0	0	0	1	5	10	7	0		0	-1	1				69	50		60	1	4	5	0
5	4	4	2	5	4	2	6	6	2	2	4	6	4	7	5	3	5	5	0	18	8	1	1	0	0	0	1	0	8	11	9	0	45000	1	1	2	2	1	85	80	65	95	80	0	5	5	0	0	0
3	3	3	6	3	1	7	5	5	5	6	3	2	5	3	4	1	7	7	1	27	1	4	0	0	0	1	1	0	8	7	7	0	45000	0	1	0	2	1	80	80	90	80	83	1	3	3	1	1	0
4	4	7	5	4	1	4	6	5	3	1	6	6	7	7	7	3	6	2	0	20	4	4	0	0	0	1	0	1	4	6	6	0	36000	-1	-1	-1	-1	-1	91	88	81	100	90	1	4	5	3	0	0
4	3	6	4	6	4	3	4	5	1	4	4	6	5	5	5	7	4	6				2	0	0	0	0	0	1	5	9	7	0		0	-1	1			50	49	50	50	50	1	4	5	0
5	5	6	3	5	2	4	6	3	2	5	6	5	4	5	5	3	3	4	1	18	3	1	1	0	0	0	1	1	2	3	6	1	36000	-1	-2	-2	-1	-2	86	81	98	92	90	1	5	5	2	0	1
4	4	4	6	4	4	4	5	5	4	5	6	4	6	4	5	5	7	6	0	18	4	3	0	0	1	0	1	0	9	9	9	0	43000	1	1	1	1	1	86	60	78	80	73	0	4	4	3	0	0
[truncated: 16 more columns]
